# Supplementary material for: 2-Hy­droxy­methyl-1,3-dimethyl-1H-benzimidazol-3-ium iodide
Source: Acta Crystallogr Sect E Struct Rep Online. 2013 Aug 14;69(Pt 9):o1429–30. doi: 10.1107/S1600536813022307 (PMC3884380; doi:10.1107/S1600536813022307)
Supplement: Supplementary file 1 [file e-69-o1429-sup1.cif]

##############################################################################
#                                                                            #
# This CIF contains the data in a paper accepted for publication in          #
# Acta Crystallographica Section E. It conforms to the requirements of       #
# Notes for Authors for Acta Crystallographica Section E, and has been       #
# peer reviewed under the auspices of the IUCr Commission on Journals.       #
#                                                                            #
# Full details of the Crystallographic Information File format               #
# are given in the paper "The Crystallographic Information File (CIF):       #
# a New Standard Archive File for Crystallography" by S. R. Hall, F. H.      #
# Allen and I. D. Brown [Acta Cryst. (1991), A47, 655-685].                  #
#                                                                            #
# The current version of the core CIF dictionary is obtainable from          #
# ftp://ftp.iucr.org/pub/cif_core.dic.                                       #
#                                                                            #
# Software is freely available for graphical display of the structure(s)     #
# in this CIF. For information consult the CIF software page                 #
# http://www.iucr.org/resources/cif/software.                                #
#                                                                            #
# This file may be used for bona fide research purposes within the           #
# scientific community so long as proper attribution is given to the journal # 
# article from which it was obtained.                                        #
#                                                                            #
##############################################################################
data_I
_audit_creation_method     'WinGX routine CIF_UPDATE'
_audit_conform_dict_name     cif_core.dic
_audit_conform_dict_version     2.3
_journal_date_recd_electronic     2013-07-21
_journal_date_accepted     2013-08-08
_journal_name_full     'Acta Crystallographica, Section E'
_journal_year     2013
_journal_volume     69
_journal_issue      9
_journal_page_first     o1429
_journal_page_last     o1430
_journal_paper_category     QO
_journal_paper_doi     10.1107/S1600536813022307
_journal_coeditor_code     LH5638
_publ_contact_author_name     'Sofiane, Bouacida '
_publ_contact_author_address
;
Unit\'e de recherche de CHimie de l'Environnement
et Mol\'eculaire Structurale,
CHEMS, Universit\'e Constantine1
25000 Alg\'erie.
;
_publ_contact_author_email     bouacida_sofiane@yahoo.fr
_publ_contact_author_fax     '00 (213) 31 81 88 16'
_publ_contact_author_phone     '00 (213) 74 45 27 14'
_publ_section_title
;
2-Hydroxymethyl-1,3-dimethyl-1<i>H</i>-benzimidazol-3-ium iodide
;
loop_
    _publ_author_name
    _publ_author_address
    'Mohamed El Hadi Said'
;
Unit\'e de Recherche de Chimie de l'Environnement et Mol\'eculaire Structurale,
CHEMS, Universit\'e Constantine 1
25000
Algeria
;
    'Sofiane Bouacida'
;
Unit\'e de Recherche de Chimie de l'Environnement et Mol\'eculaire Structurale,
CHEMS, Universit\'e Constantine 1
25000
Algeria
;
    'Hocine Merazig'
;
Unit\'e de Recherche de Chimie de l'Environnement et Mol\'eculaire Structurale,
CHEMS, Universit\'e Constantine 1
25000
Algeria
;
    'Ali Belfaitah'
;
Laboratoire des Produits Naturels d'Origine V\'eg\'etale et de Synth\`ese
 Organique
PHYSYNOR
Universit\'e Constantine 1
25000 Constantine
Algeria
;
    'Aissa Chibani'
;
Unit\'e de Recherche de Chimie de l'Environnement et Mol\'eculaire Structurale,
CHEMS, Universit\'e Constantine 1
25000
Algeria
;
    'Abdelmalek Bouraiou'
;
Laboratoire des Produits Naturels d'Origine V\'eg\'etale et de Synth\`ese
 Organique
PHYSYNOR
Universit\'e Constantine 1
25000 Constantine
Algeria
;
_chemical_name_systematic
;
2-Hydroxymethyl-1,3-dimethyl-1<i>H</i>-benzimidazol-3-ium iodide
;
_chemical_formula_moiety     'C10 H13 N2 O +, I -'
_chemical_formula_sum     'C10 H13 I N2 O'
_chemical_formula_iupac     'C10 H13 N2 O +, I -'
_chemical_formula_weight     304.12
_symmetry_cell_setting     orthorhombic
_symmetry_space_group_name_H-M     'P 21 n b'
_symmetry_space_group_name_Hall     'P -2bc 2a'
loop_
    _symmetry_equiv_pos_site_id
    _symmetry_equiv_pos_as_xyz
    1 x,y,z
    2 1/2+x,-y,-z
    3 1/2+x,1/2-y,1/2+z
    4 x,1/2+y,1/2-z
_cell_length_a     6.5690(7)
_cell_length_b     10.1342(10)
_cell_length_c     16.9357(19)
_cell_angle_alpha     90
_cell_angle_beta     90
_cell_angle_gamma     90
_cell_volume     1127.4(2)
_cell_formula_units_Z     4
_cell_measurement_reflns_used     4274
_cell_measurement_theta_min     2.41
_cell_measurement_theta_max     34.0
_cell_measurement_temperature     150(2)
_exptl_crystal_description     cube
_exptl_crystal_colour     colorless
_exptl_crystal_size_max     0.14
_exptl_crystal_size_mid     0.13
_exptl_crystal_size_min     0.12
_exptl_crystal_density_diffrn     1.792
_exptl_crystal_density_method     'not measured'
_exptl_crystal_F_000     592
_exptl_absorpt_coefficient_mu     2.812
_exptl_absorpt_correction_type     multi-scan
_exptl_absorpt_process_details
;
(SADABS; Sheldrick, 2002)
;
_exptl_absorpt_correction_T_min     0.6465
_exptl_absorpt_correction_T_max     0.7467
_exptl_special_details     ?
_diffrn_ambient_temperature     150(2)
_diffrn_radiation_type     MoK\a
_diffrn_radiation_wavelength     0.71073
_diffrn_radiation_monochromator     graphite
_diffrn_measurement_device_type     'Bruker APEXII CCD'
_diffrn_measurement_method     'CCD rotation images, thin slices'
_diffrn_reflns_number     10018
_diffrn_reflns_av_R_equivalents     0.02
_diffrn_reflns_theta_min     3.13
_diffrn_reflns_theta_max     34.18
_diffrn_reflns_theta_full     34.18
_diffrn_measured_fraction_theta_max     0.996
_diffrn_measured_fraction_theta_full     0.996
_diffrn_reflns_limit_h_min     -9
_diffrn_reflns_limit_h_max     10
_diffrn_reflns_limit_k_min     -16
_diffrn_reflns_limit_k_max     15
_diffrn_reflns_limit_l_min     -26
_diffrn_reflns_limit_l_max     19
_refine_special_details
;
Refinement of <i>F</i>^2^ against ALL reflections. The weighted <i>R</i>-factor
<i>wR</i> and goodness of fit <i>S</i> are based on <i>F</i>^2^, conventional
<i>R</i>-factors <i>R</i> are based on <i>F</i>, with <i>F</i> set to zero for
negative <i>F</i>^2^. The threshold expression of <i>F</i>^2^ >
\s(<i>F</i>^2^) is used only for calculating <i>R</i>-factors(gt) <i>etc</i>.
and is not relevant to the choice of reflections for refinement.
<i>R</i>-factors based on <i>F</i>^2^ are statistically about twice as large
as those based on <i>F</i>, and <i>R</i>- factors based on ALL data will be
even larger.
;
_reflns_number_total     4002
_reflns_number_gt     3243
_reflns_threshold_expression     I>2\s(I)
_refine_ls_structure_factor_coef     Fsqd
_refine_ls_matrix_type     full
_refine_ls_R_factor_all     0.0384
_refine_ls_R_factor_gt     0.0267
_refine_ls_wR_factor_gt     0.0618
_refine_ls_wR_factor_ref     0.068
_refine_ls_goodness_of_fit_ref     1.046
_refine_ls_restrained_S_all     1.046
_refine_ls_number_reflns     4002
_refine_ls_number_parameters     131
_refine_ls_number_restraints     1
_refine_ls_hydrogen_treatment     constr
_refine_ls_weighting_scheme     calc
_refine_ls_weighting_details
         'calc w=1/[\s^2^(Fo^2^)+(0.0263P)^2^+1.1204P] where P=(Fo^2^+2Fc^2^)/3'
_atom_sites_solution_hydrogens     geom
_atom_sites_solution_primary     direct
_atom_sites_solution_secondary     difmap
_refine_ls_shift/su_max     0.003
_refine_ls_shift/su_mean     0
_refine_diff_density_max     1.34
_refine_diff_density_min     -0.722
_refine_ls_extinction_method     none
_refine_ls_abs_structure_details     'Flack (1983), 1518 Friedel pairs'
_refine_ls_abs_structure_Flack     0.48(5)
loop_
    _atom_type_symbol
    _atom_type_description
    _atom_type_scat_dispersion_real
    _atom_type_scat_dispersion_imag
    _atom_type_scat_source
    C C 0.0033 0.0016 'International Tables Vol C Tables 4.2.6.8 and 6.1.1.4'
    H H 0 0 'International Tables Vol C Tables 4.2.6.8 and 6.1.1.4'
    N N 0.0061 0.0033 'International Tables Vol C Tables 4.2.6.8 and 6.1.1.4'
    O O 0.0106 0.006 'International Tables Vol C Tables 4.2.6.8 and 6.1.1.4'
    I I -0.4742 1.8119 'International Tables Vol C Tables 4.2.6.8 and 6.1.1.4'
_computing_data_collection     'APEX2 (Bruker, 2006)'
_computing_cell_refinement     'SAINT (Bruker, 2006)'
_computing_data_reduction     'SAINT (Bruker, 2006)'
_computing_structure_solution     'SIR2002 (Burla <i>et al.</i>, 2005)'
_computing_structure_refinement     'SHELXL97 (Sheldrick, 2008)'
_computing_molecular_graphics
 'ORTEP-3 for Windows (Farrugia, 2012) and DIAMOND (Brandenburg & Berndt, 2001)'
_computing_publication_material
;
WinGX (Farrugia, 2012) and CRYSCAL (T. Roisnel, local program)
;
loop_
    _atom_site_type_symbol
    _atom_site_label
    _atom_site_fract_x
    _atom_site_fract_y
    _atom_site_fract_z
    _atom_site_U_iso_or_equiv
    _atom_site_thermal_displace_type
    _atom_site_calc_flag
    _atom_site_refinement_flags
    _atom_site_occupancy
    _atom_site_disorder_assembly
    _atom_site_disorder_group
    O O1 1.0638(4) 0.0386(3) 0.05918(17) 0.0303(8) Uani . . 1.000 . .
    N N1 0.9055(15) 0.3459(2) 0.11990(13) 0.0203(5) Uani . . 1.000 . .
    N N2 0.9033(12) 0.2982(2) -0.00606(12) 0.0168(5) Uani . . 1.000 . .
    C C1 0.893(2) 0.1018(3) 0.0837(2) 0.0284(9) Uani . . 1.000 . .
    C C2 0.9025(18) 0.2473(2) 0.06700(14) 0.0192(5) Uani . . 1.000 . .
    C C3 0.9014(18) 0.4343(2) -0.00046(14) 0.0165(5) Uani . . 1.000 . .
    C C4 0.9022(15) 0.4649(2) 0.07953(15) 0.0179(6) Uani . . 1.000 . .
    C C5 0.9046(16) 0.2214(3) -0.07961(15) 0.0226(7) Uani . . 1.000 . .
    C C6 0.893(2) 0.3340(3) 0.20631(18) 0.0326(11) Uani . . 1.000 . .
    C C7 0.901(2) 0.5947(2) 0.10657(18) 0.0239(6) Uani . . 1.000 . .
    C C8 0.9001(18) 0.6923(2) 0.0495(2) 0.0277(7) Uani . . 1.000 . .
    C C9 0.9004(16) 0.6620(3) -0.03096(19) 0.0255(7) Uani . . 1.000 . .
    C C10 0.9028(14) 0.5327(2) -0.05820(16) 0.0218(6) Uani . . 1.000 . .
    I I1 0.3999(3) 0.08238(2) 0.215260(10)
                                         0.03300(10)
                                                   Uani . . 1.000 . .
    H H1 1.15370 0.04750 0.09236 0.0454 Uiso . . 1.000 . .
    H H1A 0.77590 0.06427 0.05712 0.0341 Uiso . . 1.000 . .
    H H1B 0.87606 0.08812 0.13999 0.0341 Uiso . . 1.000 . .
    H H5A 0.98363 0.14266 -0.07223 0.0339 Uiso . . 1.000 . .
    H H5B 0.76764 0.19799 -0.09352 0.0339 Uiso . . 1.000 . .
    H H5C 0.96352 0.27334 -0.12114 0.0339 Uiso . . 1.000 . .
    H H6A 0.83795 0.24932 0.21993 0.0487 Uiso . . 1.000 . .
    H H6B 1.02677 0.34281 0.22861 0.0487 Uiso . . 1.000 . .
    H H6C 0.80648 0.40223 0.22679 0.0487 Uiso . . 1.000 . .
    H H7 0.90136 0.61465 0.16017 0.0287 Uiso . . 1.000 . .
    H H8 0.89907 0.78024 0.06512 0.0333 Uiso . . 1.000 . .
    H H9 0.89902 0.73060 -0.06745 0.0306 Uiso . . 1.000 . .
    H H10 0.90517 0.51273 -0.11180 0.0262 Uiso . . 1.000 . .
loop_
    _atom_site_aniso_label
    _atom_site_aniso_U_11
    _atom_site_aniso_U_22
    _atom_site_aniso_U_33
    _atom_site_aniso_U_12
    _atom_site_aniso_U_13
    _atom_site_aniso_U_23
    O1 0.0335(14) 0.0250(11) 0.0324(14) 0.0107(11) -0.0066(12) -0.0073(10)
    N1 0.0282(11) 0.0161(8) 0.0166(9) -0.002(3) 0.000(4) -0.0013(7)
    N2 0.0179(9) 0.0168(8) 0.0158(9) -0.011(2) 0.001(3) -0.0022(7)
    C1 0.045(2) 0.0144(10) 0.0258(13) 0.009(3) 0.004(4) 0.0015(9)
    C2 0.0215(10) 0.0150(8) 0.0210(10) 0.003(3) 0.003(5) -0.0004(8)
    C3 0.0142(8) 0.0155(9) 0.0197(10) -0.001(3) 0.001(5) -0.0004(7)
    C4 0.0179(10) 0.0152(9) 0.0206(11) 0.006(3) -0.003(4) -0.0020(8)
    C5 0.0248(13) 0.0236(11) 0.0194(11) -0.010(3) -0.003(4) -0.0061(9)
    C6 0.053(3) 0.0289(12) 0.0158(12) 0.003(4) -0.001(4) -0.0010(9)
    C7 0.0250(11) 0.0174(9) 0.0292(13) 0.005(4) 0.001(6) -0.0065(9)
    C8 0.0222(11) 0.0130(9) 0.0480(17) 0.000(4) -0.001(6) -0.0015(10)
    C9 0.0183(11) 0.0205(10) 0.0377(15) -0.008(3) -0.003(5) 0.0089(10)
    C10 0.0188(10) 0.0226(10) 0.0240(12) 0.002(4) -0.001(5) 0.0059(9)
    I1 0.04930(10)
                 0.03190(10)
                           0.01770(10)
                                     -0.0001(3) -0.0001(4) -0.00090(10)
_geom_special_details
;
Bond distances, angles <i>etc</i>. have been calculated using the rounded
fractional coordinates. All su's are estimated from the variances of the
(full) variance-covariance matrix. The cell e.s.d.'s are taken into account in
the estimation of distances, angles and torsion angles
;
loop_
    _geom_bond_atom_site_label_1
    _geom_bond_atom_site_label_2
    _geom_bond_site_symmetry_1
    _geom_bond_site_symmetry_2
    _geom_bond_distance
    _geom_bond_publ_flag
    O1 C1 . . 1.357(11) no
    O1 H1 . . 0.8200 no
    N1 C4 . . 1.387(3) no
    N1 C6 . . 1.471(4) no
    N1 C2 . . 1.342(3) no
    N2 C3 . . 1.383(3) no
    N2 C5 . . 1.469(3) no
    N2 C2 . . 1.341(3) no
    C1 C2 . . 1.503(4) no
    C3 C10 . . 1.397(3) no
    C3 C4 . . 1.390(3) no
    C4 C7 . . 1.393(3) no
    C7 C8 . . 1.383(4) no
    C8 C9 . . 1.397(5) no
    C9 C10 . . 1.389(4) no
    C1 H1A . . 0.9700 no
    C1 H1B . . 0.9700 no
    C5 H5A . . 0.9600 no
    C5 H5B . . 0.9600 no
    C5 H5C . . 0.9600 no
    C6 H6A . . 0.9600 no
    C6 H6B . . 0.9600 no
    C6 H6C . . 0.9600 no
    C7 H7 . . 0.9300 no
    C8 H8 . . 0.9300 no
    C9 H9 . . 0.9300 no
    C10 H10 . . 0.9300 no
loop_
    _geom_angle_atom_site_label_1
    _geom_angle_atom_site_label_2
    _geom_angle_atom_site_label_3
    _geom_angle_site_symmetry_1
    _geom_angle_site_symmetry_2
    _geom_angle_site_symmetry_3
    _geom_angle
    _geom_angle_publ_flag
    C1 O1 H1 . . . 109.00 no
    C2 N1 C4 . . . 108.6(2) no
    C2 N1 C6 . . . 127.0(2) no
    C4 N1 C6 . . . 124.1(2) no
    C2 N2 C3 . . . 108.69(19) no
    C2 N2 C5 . . . 125.4(2) no
    C3 N2 C5 . . . 125.9(2) no
    O1 C1 C2 . . . 111.8(8) no
    N1 C2 C1 . . . 127.3(2) no
    N2 C2 C1 . . . 123.5(2) no
    N1 C2 N2 . . . 109.24(19) no
    N2 C3 C10 . . . 131.6(2) no
    C4 C3 C10 . . . 121.5(2) no
    N2 C3 C4 . . . 106.82(19) no
    N1 C4 C7 . . . 131.3(2) no
    C3 C4 C7 . . . 122.1(2) no
    N1 C4 C3 . . . 106.66(19) no
    C4 C7 C8 . . . 116.5(3) no
    C7 C8 C9 . . . 121.6(2) no
    C8 C9 C10 . . . 122.1(3) no
    C3 C10 C9 . . . 116.2(2) no
    O1 C1 H1A . . . 109.00 no
    O1 C1 H1B . . . 109.00 no
    C2 C1 H1A . . . 109.00 no
    C2 C1 H1B . . . 109.00 no
    H1A C1 H1B . . . 108.00 no
    N2 C5 H5A . . . 109.00 no
    N2 C5 H5B . . . 109.00 no
    N2 C5 H5C . . . 109.00 no
    H5A C5 H5B . . . 109.00 no
    H5A C5 H5C . . . 109.00 no
    H5B C5 H5C . . . 109.00 no
    N1 C6 H6A . . . 109.00 no
    N1 C6 H6B . . . 109.00 no
    N1 C6 H6C . . . 109.00 no
    H6A C6 H6B . . . 109.00 no
    H6A C6 H6C . . . 110.00 no
    H6B C6 H6C . . . 109.00 no
    C4 C7 H7 . . . 122.00 no
    C8 C7 H7 . . . 122.00 no
    C7 C8 H8 . . . 119.00 no
    C9 C8 H8 . . . 119.00 no
    C8 C9 H9 . . . 119.00 no
    C10 C9 H9 . . . 119.00 no
    C3 C10 H10 . . . 122.00 no
    C9 C10 H10 . . . 122.00 no
loop_
    _geom_torsion_atom_site_label_1
    _geom_torsion_atom_site_label_2
    _geom_torsion_atom_site_label_3
    _geom_torsion_atom_site_label_4
    _geom_torsion_site_symmetry_1
    _geom_torsion_site_symmetry_2
    _geom_torsion_site_symmetry_3
    _geom_torsion_site_symmetry_4
    _geom_torsion
    _geom_torsion_publ_flag
    C2 N1 C4 C7 . . . . 179.2(12) no
    C6 N1 C4 C7 . . . . 4.8(19) no
    C4 N1 C2 N2 . . . . 1.8(13) no
    C6 N1 C2 N2 . . . . 175.9(10) no
    C4 N1 C2 C1 . . . . -176.4(11) no
    C6 N1 C2 C1 . . . . -2(2) no
    C6 N1 C4 C3 . . . . -175.6(10) no
    C2 N1 C4 C3 . . . . -1.2(12) no
    C5 N2 C2 N1 . . . . 178.8(9) no
    C5 N2 C2 C1 . . . . -3.0(17) no
    C3 N2 C2 N1 . . . . -1.6(13) no
    C5 N2 C3 C4 . . . . -179.6(9) no
    C2 N2 C3 C10 . . . . 179.5(12) no
    C2 N2 C3 C4 . . . . 0.8(12) no
    C5 N2 C3 C10 . . . . -0.9(18) no
    C3 N2 C2 C1 . . . . 176.7(11) no
    O1 C1 C2 N2 . . . . 66.5(13) no
    O1 C1 C2 N1 . . . . -115.6(11) no
    N2 C3 C10 C9 . . . . -179.9(11) no
    C4 C3 C10 C9 . . . . -1.4(15) no
    C10 C3 C4 C7 . . . . 1.1(17) no
    N2 C3 C4 N1 . . . . 0.3(12) no
    N2 C3 C4 C7 . . . . 179.9(10) no
    C10 C3 C4 N1 . . . . -178.6(10) no
    N1 C4 C7 C8 . . . . 179.2(11) no
    C3 C4 C7 C8 . . . . -0.4(17) no
    C4 C7 C8 C9 . . . . 0.0(18) no
    C7 C8 C9 C10 . . . . -0.4(18) no
    C8 C9 C10 C3 . . . . 1.1(15) no
loop_
    _geom_hbond_atom_site_label_D
    _geom_hbond_atom_site_label_H
    _geom_hbond_atom_site_label_A
    _geom_hbond_site_symmetry_A
    _geom_hbond_distance_DH
    _geom_hbond_distance_HA
    _geom_hbond_distance_DA
    _geom_hbond_angle_DHA
    _geom_hbond_publ_flag
    O1 H1 I1 1_655 0.8200 2.6600 3.473(3) 171.00 yes
    C5 H5A O1 . 0.9600 2.5200 3.170(5) 125.00 yes
_iucr_refine_instructions_details
;
TITL import in P 21 n b
CELL  0.71073   6.5690  10.1342  16.9357   90.000   90.000   90.000
ZERR     4.00   0.0007   0.0010   0.0019    0.000    0.000    0.000
LATT  -1
SYMM  1/2 + X, - Y, - Z
SYMM  1/2 + X, 1/2 - Y, 1/2 + Z
SYMM    X, 1/2 + Y, 1/2 - Z
SFAC  C    H    N    O    I
UNIT  40   52   8    4    4
MERG   2
OMIT     0   1   1
OMIT    -1   3   4
OMIT     1   3   4
OMIT     2   2   8
OMIT    -2   2   8
TWIN
MPLA C3 N2 C10 C4 N1 C9 C7 C6 C5 C8 C2 C1
FMAP   2
PLAN   25
ACTA
BOND   $H
CONF
L.S.   4
WGHT    0.026300    1.120400
BASF   0.47914
FVAR       0.26252
I1    5   -0.400788    0.417607    0.715250    11.00000    0.04924    0.03196 =
         0.01765    0.00086   -0.00001   -0.00060
C3    1    0.099533    0.065661    0.499509    11.00000    0.01360    0.01579 =
         0.01970    0.00042   -0.00115    0.00072
N2    3    0.097272    0.202000    0.493942    11.00000    0.01739    0.01718 =
         0.01581    0.00218   -0.00043   -0.01140
O1    4   -0.062099    0.461251    0.559233    11.00000    0.03366    0.02604 =
         0.03128    0.00724    0.00634    0.01153
AFIX 147
H1    2   -0.141288    0.468841    0.596385    11.00000   -1.50000
AFIX   0
C10   1    0.099596   -0.032583    0.441748    11.00000    0.01810    0.02282 =
         0.02426   -0.00579   -0.00164    0.00084
AFIX  43
H10   2    0.098785   -0.012644    0.388147    11.00000   -1.20000
AFIX   0
C4    1    0.099353    0.035127    0.579421    11.00000    0.01807    0.01512 =
         0.02055    0.00184    0.00283    0.00582
N1    3    0.096248    0.154070    0.619892    11.00000    0.02838    0.01572 =
         0.01651    0.00114    0.00017   -0.00116
C9    1    0.100941   -0.162018    0.469014    11.00000    0.01835    0.02006 =
         0.03732   -0.00922    0.00230   -0.00677
AFIX  43
H9    2    0.101900   -0.230583    0.432518    11.00000   -1.20000
AFIX   0
C7    1    0.103314   -0.094608    0.606498    11.00000    0.02465    0.01722 =
         0.02967    0.00632   -0.00793    0.00245
AFIX  43
H7    2    0.107371   -0.114490    0.660085    11.00000   -1.20000
AFIX   0
C6    1    0.108764    0.165990    0.706307    11.00000    0.05164    0.02887 =
         0.01593    0.00099    0.00169    0.00371
AFIX 137
H6A   2    0.163827    0.250742    0.719910    11.00000   -1.50000
H6B   2    0.195495    0.097848    0.726772    11.00000   -1.50000
H6C   2   -0.024860    0.157160    0.728644    11.00000   -1.50000
AFIX   0
C5    1    0.097058    0.278571    0.420274    11.00000    0.02496    0.02357 =
         0.01945    0.00584    0.00399   -0.00976
AFIX 137
H5A   2    0.018310    0.357471    0.427422    11.00000   -1.50000
H5B   2    0.038420    0.226588    0.378701    11.00000   -1.50000
H5C   2    0.234305    0.301683    0.406565    11.00000   -1.50000
AFIX   0
C8    1    0.100897   -0.192327    0.549487    11.00000    0.02129    0.01271 =
         0.04912    0.00163   -0.00013   -0.00169
AFIX  43
H8    2    0.099201   -0.280303    0.565097    11.00000   -1.20000
AFIX   0
C2    1    0.100532    0.252745    0.566988    11.00000    0.02114    0.01482 =
         0.02086    0.00050   -0.00043    0.00386
C1    1    0.108201    0.398146    0.583737    11.00000    0.04530    0.01478 =
         0.02543   -0.00139   -0.00407    0.00941
AFIX  23
H1A   2    0.124918    0.411671    0.640066    11.00000   -1.20000
H1B   2    0.225512    0.436047    0.557362    11.00000   -1.20000
HKLF 4
REM  import in P m n b
REM R1 =  0.0267 for   3243 Fo > 4sig(Fo)  and  0.0384 for all   4002 data
REM    131 parameters refined using      1 restraints
END
WGHT      0.0263      1.1204
REM Highest difference peak  1.340,  deepest hole -0.722,  1-sigma level  0.095
Q1    1  -0.4577  0.3622  0.7170  11.00000  0.05    1.34
Q2    1  -0.3461  0.3572  0.7184  11.00000  0.05    1.30
Q3    1   0.2668  0.4658  0.5590  11.00000  0.05    0.77
Q4    1  -0.4025  0.3583  0.6819  11.00000  0.05    0.68
Q5    1  -0.4022  0.4246  0.6845  11.00000  0.05    0.64
Q6    1  -0.3142  0.4859  0.7192  11.00000  0.05    0.58
Q7    1   0.0931 -0.0281  0.6033  11.00000  0.05    0.58
Q8    1  -0.4913  0.4840  0.7190  11.00000  0.05    0.56
Q9    1   0.0989  0.0539  0.5393  11.00000  0.05    0.56
Q10   1   0.1001  0.2016  0.5976  11.00000  0.05    0.51
Q11   1   0.0988 -0.1912  0.5014  11.00000  0.05    0.51
Q12   1   0.0946  0.3162  0.5842  11.00000  0.05    0.44
Q13   1   0.0971  0.2379  0.4641  11.00000  0.05    0.43
Q14   1  -0.4009  0.4757  0.7521  11.00000  0.05    0.42
Q15   1   0.0939  0.1122  0.5958  11.00000  0.05    0.40
Q16   1   0.0709  0.0148  0.4700  11.00000  0.05    0.38
Q17   1   0.0910  0.1583  0.6574  11.00000  0.05    0.35
Q18   1   0.0948 -0.0885  0.4674  11.00000  0.05    0.35
Q19   1   0.0995  0.0953  0.7271  11.00000  0.05    0.34
Q20   1  -0.0701  0.3809  0.5532  11.00000  0.05    0.34
Q21   1   0.1578  0.1378  0.4992  11.00000  0.05    0.34
Q22   1   0.0967  0.4621  0.3695  11.00000  0.05    0.33
Q23   1   0.1004 -0.1848  0.4534  11.00000  0.05    0.32
Q24   1  -0.3499  0.4860  0.6792  11.00000  0.05    0.31
Q25   1   0.0400  0.1439  0.4957  11.00000  0.05    0.31
;
