# Supplementary material for: 2-Hy­droxy­methyl-1,3-dimethyl-1H-benzimidazol-3-ium iodide
Source: Acta Crystallogr Sect E Struct Rep Online. 2013 Aug 14;69(Pt 9):o1429–30. doi: 10.1107/S1600536813022307 (PMC3884380; doi:10.1107/S1600536813022307)
Supplement: Supplementary file 2 [file e-69-o1429-Isup2.hkl]

#
# h,k,l, Fc-squared, Fo-squared, sigma(Fo-squared) and status flag
#
data_I
_shelx_title ' import in P m n b'
_shelx_refln_list_code          4
_shelx_F_calc_maximum      374.83
_exptl_crystal_F_000       592.00
_reflns_d_resolution_high  0.6325
 
loop_
 _symmetry_equiv_pos_as_xyz
 'x, y, z'
 'x+1/2, -y, -z'
 'x+1/2, -y+1/2, z+1/2'
 'x, y+1/2, -z+1/2'
 
_cell_length_a     6.5690
_cell_length_b    10.1342
_cell_length_c    16.9357
_cell_angle_alpha  90.000
_cell_angle_beta   90.000
_cell_angle_gamma  90.000
 
_shelx_F_squared_multiplier     1.000
 
loop_
 _refln_index_h
 _refln_index_k
 _refln_index_l
 _refln_F_squared_calc
 _refln_F_squared_meas
 _refln_F_squared_sigma
 _refln_observed_status
  -4   0   0    39181.70    41610.49    669.34 o
  -2   0   0   140499.72   144615.44   2333.05 o
   2   0   0   140485.22   145098.91   2293.44 o
   4   0   0    39192.99    41410.68    799.57 o
   6   0   0    13701.22    14389.76    250.01 o
   8   0   0     3535.05     3279.82     82.13 o
  10   0   0      934.62      859.13     48.61 o
  -5   2   0     3201.39     3273.72     57.46 o
  -4   2   0      893.18      779.74     13.84 o
  -3   2   0    12025.32    12549.25    158.08 o
  -2   2   0     1576.01     1330.49     15.21 o
  -1   2   0    18423.83    19509.58    182.65 o
   0   2   0     6121.34     6488.10    107.81 o
   1   2   0    18432.10    19159.46    221.72 o
   2   2   0     1567.72     1346.50     13.94 o
   3   2   0    12023.55    12613.20    104.22 o
   4   2   0      897.10      815.30     11.52 o
   5   2   0     3199.31     3276.37     33.03 o
   6   2   0      523.97      528.43     14.11 o
   7   2   0      689.47      670.93     17.45 o
   8   2   0       50.67       52.88     11.44 o
   9   2   0      140.48      131.81     15.57 o
  10   2   0        2.64      -11.39     11.39 o
  -5   4   0     2838.93     2838.94     37.15 o
  -4   4   0     1646.02     1664.72     86.12 o
  -3   4   0    10090.45    10083.66    175.28 o
  -2   4   0     4164.28     4099.77     53.45 o
  -1   4   0    12211.79    11803.81    197.33 o
   0   4   0     3509.30     3706.70     67.76 o
   1   4   0    12226.17    11869.68    197.62 o
   2   4   0     4168.67     4259.57     54.94 o
   3   4   0    10089.39    10509.83    103.01 o
   4   4   0     1645.37     1741.56     24.18 o
   5   4   0     2835.32     2951.78     37.23 o
   6   4   0      247.05      230.90     18.03 o
   7   4   0      756.43      766.77     42.32 o
   8   4   0       50.04       41.54     11.09 o
   9   4   0      236.18      220.47     18.87 o
  10   4   0        3.86      -13.87     17.63 o
  -5   6   0       51.06       27.01      7.76 o
  -4   6   0     4639.94     4649.24     64.79 o
  -3   6   0      380.79      438.76     16.47 o
  -2   6   0     9918.63     9580.21    117.93 o
  -1   6   0      115.74       33.23      7.40 o
   0   6   0    12744.07    11795.83    200.96 o
   1   6   0      116.06       46.43      8.13 o
   2   6   0     9922.83     9561.59    167.73 o
   3   6   0      380.82      454.16     20.60 o
   4   6   0     4641.22     4651.98     54.20 o
   5   6   0       50.97       28.88      6.14 o
   6   6   0     1303.18     1323.78     25.25 o
   7   6   0        4.09        8.60      6.97 o
   8   6   0      252.75      264.67     19.28 o
   9   6   0       17.85       12.46     11.67 o
  -5   8   0      566.78      606.95     21.18 o
  -4   8   0     1397.95     1373.30     26.00 o
  -3   8   0     1041.34      982.56     21.88 o
  -2   8   0     2512.35     2431.73     79.37 o
  -1   8   0     2942.05     2843.94     61.38 o
   0   8   0     3895.15     3719.32     76.03 o
   1   8   0     2936.62     2817.68     62.54 o
   2   8   0     2512.34     2375.85     56.44 o
   3   8   0     1039.37      992.04     33.95 o
   4   8   0     1399.25     1344.84     30.99 o
   5   8   0      567.02      586.86     21.58 o
   6   8   0      622.27      605.62     23.18 o
   7   8   0      180.15      202.27     23.80 o
   8   8   0      151.55      172.67     24.38 o
  -5  10   0      925.11      979.85     28.00 o
  -4  10   0      252.05      226.55     13.23 o
  -3  10   0     1934.26     1903.08     59.71 o
  -2  10   0      577.20      554.40     19.19 o
  -1  10   0     3740.69     3531.86     76.90 o
   0  10   0      396.37      363.47     22.49 o
   1  10   0     3739.09     3525.91     78.21 o
   2  10   0      578.28      552.54     27.71 o
   3  10   0     1934.21     1824.19     52.82 o
   4  10   0      251.63      230.92     16.55 o
   5  10   0      926.24      924.78     29.36 o
   6  10   0       30.01       24.50     10.27 o
   7  10   0      317.80      350.85     31.05 o
   8  10   0       15.38        1.31     15.53 o
  -4  12   0      865.01      930.96     32.07 o
  -3  12   0      145.51      176.29     14.29 o
  -2  12   0     1715.88     1705.13     36.61 o
  -1  12   0      241.28      324.73     18.67 o
   0  12   0     1646.51     1568.81     48.75 o
   1  12   0      241.29      306.16     25.10 o
   2  12   0     1717.99     1665.88     52.53 o
   3  12   0      145.53      167.88     21.76 o
   4  12   0      865.20      893.20     30.67 o
   5  12   0       72.87      114.08     15.38 o
   6  12   0      196.88      225.12     18.92 o
  -3  14   0      116.97      124.49     16.69 o
  -2  14   0       59.48       78.02     18.72 o
  -1  14   0      239.54      216.34     21.91 o
   0  14   0       28.48       40.18     11.38 o
   1  14   0      239.11      214.60     23.51 o
   2  14   0       59.61      103.89     19.30 o
   3  14   0      116.56       84.16     19.15 o
   4  14   0       48.15       57.77     13.94 o
   5  14   0       55.67       74.99     14.61 o
   0  16   0      235.53      264.66     25.97 o
  -5   0   1     3109.76     2944.28     57.02 o
  -1   0   1    12785.90    14144.60    155.26 o
   1   0   1    12793.21    13256.63    162.53 o
   3   0   1    10155.90    10196.73     83.80 o
   5   0   1     3105.26     3049.17     38.30 o
   7   0   1      614.12      549.88     20.70 o
   9   0   1      101.82       85.38     30.25 o
  -5   1   1       44.45       45.60      5.76 o
  -4   1   1      805.47      889.89     23.36 o
  -2   1   1     2934.94     3121.66     52.38 o
   1   1   1     1497.57     1528.46     12.00 o
   2   1   1     2931.39     3176.77     19.72 o
   3   1   1       75.27       84.44      2.70 o
   4   1   1      806.85      898.92      8.82 o
   5   1   1       44.47       48.33      2.81 o
   6   1   1       80.22       79.11      5.17 o
   7   1   1       28.60       16.46      5.98 o
   8   1   1      159.07      130.71     10.10 o
   9   1   1        9.99        1.05      7.50 o
  10   1   1      102.41      101.27     11.40 o
  -5   2   1     1316.75     1303.88     19.40 o
  -4   2   1     5580.59     5651.75     98.38 o
  -3   2   1     5096.63     5209.04     50.56 o
  -2   2   1    12951.46    13324.74    127.04 o
  -1   2   1     8218.35     8364.58     62.39 o
   0   2   1    19984.00    21527.24    247.83 o
   1   2   1     8222.83     8623.43     70.15 o
   2   2   1    12949.90    13583.13    103.74 o
   3   2   1     5097.14     5184.16     32.22 o
   4   2   1     5582.27     5507.95     37.51 o
   5   2   1     1316.43     1321.84     14.09 o
   6   2   1     1588.71     1538.95     17.39 o
   7   2   1      275.79      263.35      9.94 o
   8   2   1      269.64      252.11     15.16 o
   9   2   1       59.35       47.89      8.84 o
  10   2   1       34.16       28.04     11.37 o
  -6   3   1       99.73      110.13      8.71 o
  -5   3   1      347.62      331.55     15.24 o
  -4   3   1      100.16       52.71      3.26 o
  -3   3   1     1790.97     1844.01     14.80 o
  -2   3   1      285.09      177.45      3.55 o
  -1   3   1     1499.41     1469.17     15.06 o
   0   3   1     1742.30     1807.83     25.08 o
   1   3   1     1502.08     1462.76     17.62 o
   2   3   1      285.07      181.51      4.74 o
   3   3   1     1790.29     1878.67     17.12 o
   4   3   1      100.18       58.02      3.23 o
   5   3   1      346.76      330.21      6.69 o
   6   3   1       99.74      104.59      5.65 o
   7   3   1       84.39       92.57      6.83 o
   8   3   1       13.57        1.12      6.70 o
   9   3   1       42.26       52.37      8.85 o
  10   3   1        2.99       13.01      8.99 o
  -6   4   1     1943.58     1868.01     39.03 o
  -5   4   1      466.74      476.05     11.96 o
  -4   4   1     6205.66     6162.79     52.71 o
  -3   4   1     1033.75     1001.70     12.22 o
  -2   4   1    15366.36    15376.45    113.26 o
  -1   4   1     1930.09     1920.24     66.93 o
   0   4   1    26159.26    26623.45    305.80 o
   1   4   1     1928.03     1973.39     28.27 o
   2   4   1    15363.54    15277.23    189.15 o
   3   4   1     1033.46     1036.60     11.65 o
   4   4   1     6207.95     6312.96     47.03 o
   5   4   1      466.94      485.82      9.16 o
   6   4   1     1944.02     1936.62     35.71 o
   7   4   1      113.90      115.85      7.56 o
   8   4   1      347.19      346.47     14.67 o
   9   4   1       12.73       13.75      7.61 o
  10   4   1       45.76       37.95      9.86 o
  -6   5   1      249.87      253.05     13.20 o
  -5   5   1       95.47       82.40      4.92 o
  -4   5   1     1017.34     1062.50     31.72 o
  -3   5   1       20.40       19.56      2.44 o
  -2   5   1     2256.01     2326.71     24.11 o
  -1   5   1      356.96      330.21     10.30 o
   0   5   1     2299.31     2552.81     36.06 o
   1   5   1      358.29      330.41     12.26 o
   2   5   1     2256.72     2356.21     34.88 o
   3   5   1       20.31       13.22      2.99 o
   4   5   1     1017.26     1096.60     13.45 o
   5   5   1       95.14       74.00      4.93 o
   6   5   1      249.86      260.83      8.71 o
   7   5   1       78.61       74.90      8.01 o
   8   5   1       85.55       94.38      9.40 o
   9   5   1       18.90        7.76      7.82 o
  -6   6   1        2.49        6.53      6.38 o
  -5   6   1     2606.55     2681.37     30.95 o
  -4   6   1       30.66       36.69      4.58 o
  -3   6   1     7193.84     7101.06     56.54 o
  -2   6   1       72.83       73.68      4.64 o
  -1   6   1    12541.13    12234.17    157.29 o
   0   6   1        0.33        0.90      6.24 o
   1   6   1    12538.71    11951.54    627.92 o
   2   6   1       72.65       74.98      7.33 o
   3   6   1     7192.00     7306.20     88.69 o
   4   6   1       30.66       33.47      4.11 o
   5   6   1     2606.35     2637.08     26.05 o
   6   6   1        2.48        9.15      4.20 o
   7   6   1      646.00      673.87     15.51 o
   8   6   1        6.59       12.68      7.02 o
   9   6   1      105.25      117.43     11.33 o
  -6   7   1       27.92       20.89      7.40 o
  -5   7   1       10.79        4.97      3.95 o
  -4   7   1      102.29      104.26      6.53 o
  -3   7   1       59.70       62.46      4.91 o
  -2   7   1      203.74      185.72      7.71 o
  -1   7   1      111.83       48.43      6.24 o
   0   7   1      407.74      406.92     12.97 o
   1   7   1      111.06       48.36      6.31 o
   2   7   1      203.89      185.23     10.57 o
   3   7   1       59.63       60.36      7.60 o
   4   7   1      102.50      108.61      7.58 o
   5   7   1       10.96       -0.48      4.28 o
   6   7   1       27.85       28.52      5.23 o
   7   7   1        7.32        3.86      5.76 o
   8   7   1        0.17       -4.16      6.93 o
   9   7   1        8.18       11.69      8.40 o
  -6   8   1     1063.55     1022.08     27.13 o
  -5   8   1      432.54      460.87     12.25 o
  -4   8   1     3429.68     3353.12     34.80 o
  -3   8   1     1216.19     1168.15     17.14 o
  -2   8   1     6901.07     6587.41     61.90 o
  -1   8   1     1874.41     1768.02     54.70 o
   0   8   1     8038.71     7596.21    192.69 o
   1   8   1     1874.75     1737.53     31.40 o
   2   8   1     6902.54     6646.88    131.53 o
   3   8   1     1215.86     1231.25     26.78 o
   4   8   1     3429.60     3391.12     45.28 o
   5   8   1      432.17      447.46     14.73 o
   6   8   1     1063.85     1045.80     28.02 o
   7   8   1      121.83      156.67     12.41 o
   8   8   1      301.10      295.16     17.56 o
  -5   9   1      122.88      139.97     10.22 o
  -4   9   1      302.15      280.66      9.14 o
  -3   9   1      133.34      127.14      7.16 o
  -2   9   1      505.58      480.73     20.43 o
  -1   9   1      512.50      502.95     16.90 o
   0   9   1      302.62      274.23     13.39 o
   1   9   1      511.76      465.42     16.67 o
   2   9   1      505.52      479.75     17.34 o
   3   9   1      133.20      121.54     11.29 o
   4   9   1      302.14      278.24     12.03 o
   5   9   1      123.15      124.04      9.22 o
   6   9   1      120.76      102.93      9.15 o
   7   9   1       50.70       61.14     13.50 o
   8   9   1       97.84       85.53     14.82 o
  -5  10   1      203.41      228.24     18.72 o
  -4  10   1     1292.35     1324.83     22.22 o
  -3  10   1      405.12      378.56     16.88 o
  -2  10   1     2427.00     2371.76     29.77 o
  -1  10   1      786.45      723.62     17.54 o
   0  10   1     2820.06     2724.31     45.34 o
   1  10   1      786.02      750.18     21.69 o
   2  10   1     2427.60     2400.59     42.84 o
   3  10   1      405.00      372.11     17.70 o
   4  10   1     1292.04     1327.97     23.75 o
   5  10   1      203.39      180.95     11.13 o
   6  10   1      418.10      441.17     19.50 o
   7  10   1       58.42       49.01     12.46 o
   8  10   1      114.05      187.09     19.08 o
  -5  11   1        0.37       11.17     10.01 o
  -4  11   1       39.73       34.80      7.70 o
  -3  11   1        5.59        1.28      5.12 o
  -2  11   1       63.23       72.62      9.26 o
  -1  11   1       11.17       13.10      6.47 o
   0  11   1        7.65       22.61      8.05 o
   1  11   1       11.04        6.23      7.64 o
   2  11   1       63.44       84.05     15.89 o
   3  11   1        5.46       -4.50      7.59 o
   4  11   1       39.45       37.53      7.51 o
   5  11   1        0.35       -6.03      6.16 o
   6  11   1        4.10        1.03      6.77 o
   7  11   1        4.50       12.02     14.15 o
  -5  12   1      264.82      301.95     20.17 o
  -4  12   1       12.01        1.28      7.00 o
  -3  12   1      573.85      564.56     14.65 o
  -2  12   1       18.99        5.62      7.14 o
  -1  12   1     1037.78     1016.03     23.00 o
   0  12   1       23.89        9.63      8.26 o
   1  12   1     1037.17     1063.77     40.85 o
   2  12   1       18.98       10.55      8.61 o
   3  12   1      573.70      577.61     44.11 o
   4  12   1       11.98       -0.28      6.59 o
   5  12   1      264.97      273.18     14.32 o
   6  12   1       10.40       15.63      7.64 o
  -4  13   1       97.97      129.28     16.54 o
  -3  13   1       56.74       63.56      8.45 o
  -2  13   1      149.08      147.29      9.80 o
  -1  13   1       69.49       66.05      8.73 o
   0  13   1       67.36       66.40      9.40 o
   1  13   1       69.47       74.44     11.49 o
   2  13   1      149.35      146.73     14.29 o
   3  13   1       56.72       54.00     11.70 o
   4  13   1       98.00      110.35     10.60 o
   5  13   1       55.23       61.35      9.54 o
   6  13   1       25.81       21.15      9.62 o
  -4  14   1      118.44      119.85     16.11 o
  -3  14   1      233.78      276.48     15.85 o
  -2  14   1      250.18      269.74     12.50 o
  -1  14   1      400.87      502.63     16.72 o
   0  14   1      300.17      297.42     15.95 o
   1  14   1      400.74      515.53     23.12 o
   2  14   1      250.32      234.21     20.02 o
   3  14   1      233.76      271.57     19.19 o
   4  14   1      118.52      109.52     10.92 o
   5  14   1      126.94      139.02     16.49 o
  -3  15   1        7.31        8.56     12.91 o
  -2  15   1        2.17       -4.02      8.63 o
  -1  15   1       18.95       11.10      7.24 o
   0  15   1       12.62       16.04      7.85 o
   1  15   1       18.91       19.81      9.27 o
   2  15   1        2.17        2.04     12.55 o
   3  15   1        7.38        3.83      8.91 o
   0  16   1      224.79      249.14     24.67 o
  -6   0   2       77.66       53.40      9.58 o
  -2   0   2     3003.25     2473.50     41.64 o
   2   0   2     3018.77     2511.21     26.63 o
   4   0   2     1554.05     1333.13     15.82 o
   6   0   2       77.54       54.81      7.20 o
   8   0   2        8.51       -9.06      9.06 o
  10   0   2       45.05       38.04     13.95 o
  -6   1   2      271.27      239.44     20.75 o
  -5   1   2     1074.50     1062.42     28.87 o
  -3   1   2     5098.54     5435.85     91.27 o
  -2   1   2     2482.67     2714.66     47.16 o
  -1   1   2     6879.17     7067.48    113.32 o
   0   1   2     4987.29     5370.83     56.81 o
   1   1   2     6886.01     7243.62     59.26 o
   2   1   2     2482.71     2718.17     17.14 o
   3   1   2     5097.76     5600.12     34.64 o
   4   1   2      916.22      983.91      8.70 o
   5   1   2     1073.13     1100.59      9.82 o
   6   1   2      271.41      240.64      7.51 o
   7   1   2      248.97      254.67      9.73 o
   8   1   2       47.49       42.38      8.76 o
   9   1   2       90.89       95.22     10.06 o
  10   1   2        8.20       24.52      9.12 o
  -6   2   2      577.70      579.67     20.17 o
  -5   2   2     3776.31     3887.49     74.87 o
  -4   2   2     3239.07     3217.01     42.78 o
  -3   2   2    10164.10    10607.03    166.72 o
  -2   2   2     8088.83     8223.63    132.77 o
  -1   2   2    29843.74    30725.89    522.21 o
   0   2   2     6684.52     6575.70     77.84 o
   1   2   2    29838.21    31365.59    310.67 o
   2   2   2     8093.91     8387.06     57.29 o
   3   2   2    10165.78    10557.66     66.88 o
   4   2   2     3236.23     3275.37     32.33 o
   5   2   2     3778.28     3886.98     28.92 o
   6   2   2      577.29      552.43     14.02 o
   7   2   2      912.21      889.80     15.96 o
   8   2   2      174.66      168.93     11.97 o
   9   2   2      129.06      135.21     11.37 o
  10   2   2       37.71       44.40      9.81 o
  -6   3   2      760.44      730.14     23.80 o
  -5   3   2      112.20      106.21     11.17 o
  -4   3   2     1969.29     2053.77     29.88 o
  -3   3   2       88.77       97.39      6.18 o
  -2   3   2     5228.16     5301.11     40.89 o
  -1   3   2     1639.32     1665.83     16.61 o
   0   3   2    12267.13    12807.15    309.93 o
   1   3   2     1639.40     1724.54     19.48 o
   2   3   2     5225.85     5396.52     38.54 o
   3   3   2       88.76      103.54      3.50 o
   4   3   2     1970.56     2001.89     18.39 o
   5   3   2      112.17      107.31      4.94 o
   6   3   2      760.42      752.29     11.83 o
   7   3   2       50.83       49.92      6.03 o
   8   3   2      134.31      141.08     10.20 o
   9   3   2        5.26        8.65      7.67 o
  10   3   2       22.55       25.89      9.28 o
  -6   4   2      819.78      800.66     25.39 o
  -5   4   2     1718.76     1723.65     31.05 o
  -4   4   2     2006.63     2155.77     43.61 o
  -3   4   2     3718.63     3619.44     46.51 o
  -2   4   2     5071.31     5309.17     47.06 o
  -1   4   2     9583.59     9270.86     91.37 o
   0   4   2     9681.06    10258.44    121.43 o
   1   4   2     9576.16     9420.72    111.53 o
   2   4   2     5068.41     5443.03     70.31 o
   3   4   2     3718.88     3615.50     31.63 o
   4   4   2     2007.25     2114.20     23.01 o
   5   4   2     1719.97     1725.05     18.23 o
   6   4   2      819.74      840.13     12.96 o
   7   4   2      346.02      358.78     11.65 o
   8   4   2      185.59      174.64     11.18 o
   9   4   2       18.53       26.18      8.24 o
  10   4   2       33.67       30.11     11.18 o
  -6   5   2      136.21      156.27     13.20 o
  -5   5   2      270.43      285.24     11.42 o
  -4   5   2      166.24      139.27      8.49 o
  -3   5   2      661.85      686.75      9.16 o
  -2   5   2      328.17      267.89      7.73 o
  -1   5   2     1485.07     1422.09     19.37 o
   0   5   2     1387.93     1408.31     25.10 o
   1   5   2     1483.21     1451.21     23.70 o
   2   5   2      326.90      269.81     10.10 o
   3   5   2      661.43      710.58     12.06 o
   4   5   2      167.01      143.43      5.67 o
   5   5   2      270.89      314.82      8.18 o
   6   5   2      136.30      139.58      6.72 o
   7   5   2       72.79       88.98      7.19 o
   8   5   2       20.06       18.05      7.06 o
   9   5   2        7.79        7.56      7.52 o
  -6   6   2      984.74     1047.76     30.47 o
  -5   6   2       20.87        5.00      4.05 o
  -4   6   2     3182.40     3142.41     67.04 o
  -3   6   2      123.24      168.30      5.18 o
  -2   6   2     7171.09     7080.23     95.58 o
  -1   6   2       53.62       13.45      3.85 o
   0   6   2     9487.09     9473.00    115.73 o
   1   6   2       53.40       13.89      4.56 o
   2   6   2     7170.47     7402.42    151.34 o
   3   6   2      123.21      164.87      7.22 o
   4   6   2     3181.89     3201.63     31.35 o
   5   6   2       20.94       13.98      3.90 o
   6   6   2      984.70     1007.89     15.41 o
   7   6   2        2.12        6.34      5.25 o
   8   6   2      222.27      225.65     12.92 o
   9   6   2       12.96       18.11      8.44 o
  -6   7   2        5.85       23.22      9.29 o
  -5   7   2      338.55      359.66     43.75 o
  -4   7   2       42.08       42.75      5.90 o
  -3   7   2      874.31      844.11     13.16 o
  -2   7   2      127.39       93.58      8.79 o
  -1   7   2     1254.47     1183.75     19.13 o
   0   7   2        1.21        0.62      4.56 o
   1   7   2     1254.82     1193.05     23.34 o
   2   7   2      128.41       84.50      7.64 o
   3   7   2      874.22      839.96     17.63 o
   4   7   2       41.69       46.54      5.62 o
   5   7   2      338.50      370.43     10.83 o
   6   7   2        5.79       17.91      5.12 o
   7   7   2      121.94      135.17      9.00 o
   8   7   2        3.05       12.12      7.68 o
   9   7   2       31.30       51.37     11.39 o
  -6   8   2       30.89       65.73     11.03 o
  -5   8   2      635.21      650.70     18.66 o
  -4   8   2      288.61      303.12      8.20 o
  -3   8   2     2278.46     2191.14     25.71 o
  -2   8   2      748.39      718.20     15.31 o
  -1   8   2     2831.24     2629.54     33.68 o
   0   8   2      729.61      686.29     17.92 o
   1   8   2     2834.81     2380.18    178.11 o
   2   8   2      748.51      763.16     19.75 o
   3   8   2     2279.63     2262.83     40.46 o
   4   8   2      287.85      292.65     13.15 o
   5   8   2      634.79      610.51     17.11 o
   6   8   2       30.78       63.74      8.28 o
   7   8   2      123.40      132.23     10.22 o
   8   8   2        2.42       18.24      9.32 o
  -6   9   2       23.01       38.60     10.74 o
  -5   9   2        2.42        8.95      6.75 o
  -4   9   2        9.94       14.26      3.76 o
  -3   9   2       49.57       52.10      5.69 o
  -2   9   2       69.16       63.34      6.76 o
  -1   9   2       35.00       25.20      5.88 o
   0   9   2       14.46       25.78      6.96 o
   1   9   2       35.04       35.03      8.56 o
   2   9   2       70.27       66.65      8.70 o
   3   9   2       49.58       50.03     11.17 o
   4   9   2        9.86       16.67      6.75 o
   5   9   2        2.42        0.79      5.71 o
   6   9   2       23.10       12.65      6.32 o
   7   9   2        3.17       11.87      8.23 o
   8   9   2       28.57       10.15     11.54 o
  -6  10   2       96.99       95.48     13.20 o
  -5  10   2      540.56      584.31     27.28 o
  -4  10   2      171.38      154.80     11.45 o
  -3  10   2     1549.65     1634.61     22.75 o
  -2  10   2      320.89      312.63     10.83 o
  -1  10   2     2162.37     2196.03     57.75 o
   0  10   2      621.77      642.62     38.74 o
   1  10   2     2163.43     2123.01     38.92 o
   2  10   2      320.26      305.71     17.77 o
   3  10   2     1549.86     1641.22     40.92 o
   4  10   2      171.66      148.41     11.08 o
   5  10   2      539.92      579.74     17.13 o
   6  10   2       96.90       94.33      9.21 o
   7  10   2      109.53      143.39     13.35 o
   8  10   2       13.78        9.29     12.31 o
  -5  11   2       76.21       98.38     14.80 o
  -4  11   2      211.34      233.58     15.09 o
  -3  11   2      100.50       89.43      7.14 o
  -2  11   2      334.21      347.44     11.98 o
  -1  11   2      294.32      286.26     15.40 o
   0  11   2      338.87      341.12     16.54 o
   1  11   2      293.82      256.45     15.34 o
   2  11   2      334.38      326.06     17.29 o
   3  11   2      100.40       80.21     11.13 o
   4  11   2      211.28      232.30     13.91 o
   5  11   2       76.27       80.89      9.04 o
   6  11   2       69.02       47.33      8.51 o
   7  11   2       24.58       15.02      9.46 o
  -5  12   2        3.42       -4.21     11.17 o
  -4  12   2      664.36      697.49     32.50 o
  -3  12   2        4.83        6.60     13.01 o
  -2  12   2     1283.38     1278.13     21.90 o
  -1  12   2        9.82        8.93      6.85 o
   0  12   2     1936.20     1909.88     37.30 o
   1  12   2        9.82       10.22      8.36 o
   2  12   2     1282.22     1261.71     31.85 o
   3  12   2        4.82        1.92      8.36 o
   4  12   2      664.49      691.83     22.20 o
   5  12   2        3.40        2.50      7.13 o
   6  12   2      321.78      319.50     18.10 o
  -5  13   2       73.22       77.63     14.36 o
  -4  13   2       83.35       79.22     16.40 o
  -3  13   2      107.05      124.03      9.50 o
  -2  13   2      162.95      157.16      9.78 o
  -1  13   2      260.34      281.16     14.55 o
   0  13   2      189.93      191.34     12.76 o
   1  13   2      260.03      260.68     17.06 o
   2  13   2      162.93      138.33     14.02 o
   3  13   2      106.98      104.05     11.64 o
   4  13   2       83.32       82.72     12.50 o
   5  13   2       73.30       98.70     11.29 o
   6  13   2       39.13       35.41     10.50 o
  -4  14   2      102.64      129.43     18.14 o
  -3  14   2      543.78      538.90     32.21 o
  -2  14   2      193.14      224.26     16.12 o
  -1  14   2      731.62      768.60     19.12 o
   0  14   2      317.85      377.12     17.75 o
   1  14   2      731.89      736.35     31.13 o
   2  14   2      193.02      211.28     17.92 o
   3  14   2      544.00      576.01     22.01 o
   4  14   2      102.96      101.20     10.85 o
  -3  15   2        2.63        2.76     13.49 o
  -2  15   2       56.77       57.29     12.93 o
  -1  15   2        1.02       -6.89      6.89 o
   0  15   2       53.18       49.21     10.71 o
   1  15   2        1.01       -5.09      8.33 o
   2  15   2       56.82       60.11     12.64 o
   3  15   2        2.63        0.43      8.99 o
  -7   0   3     1439.83     1362.33     32.94 o
  -1   0   3    36723.18    37708.74    345.74 o
   1   0   3    36704.07    38024.48    393.99 o
   3   0   3    12184.69    12851.33    104.91 o
   5   0   3     5594.82     5651.47     51.88 o
   7   0   3     1439.48     1334.17     25.37 o
   9   0   3      200.85      180.36     17.35 o
  -7   1   3      118.45      110.55     12.41 o
  -6   1   3     1045.25     1056.76     30.47 o
  -3   1   3     1031.45     1077.80     25.25 o
  -2   1   3    10537.24    11390.71    178.47 o
  -1   1   3     1839.78     1946.25     24.56 o
   0   1   3    11977.96    12725.78     90.65 o
   1   1   3     1838.65     2000.10     18.51 o
   2   1   3    10541.44    11356.49     83.22 o
   3   1   3     1030.97     1104.65      8.43 o
   4   1   3     4332.73     4538.39     27.48 o
   5   1   3      460.84      448.36     11.73 o
   6   1   3     1045.18     1027.94     15.46 o
   7   1   3      118.30      112.87      7.75 o
   8   1   3      339.14      341.31     12.45 o
   9   1   3       22.49       23.18      8.17 o
  10   1   3       90.06       97.07     11.28 o
  -7   2   3      258.61      242.35     12.91 o
  -6   2   3     1002.15      937.19     29.16 o
  -5   2   3      955.33      912.67     28.00 o
  -4   2   3     4356.22     4286.95     75.60 o
  -3   2   3     1439.64     1317.50     29.16 o
  -2   2   3    10043.20    10245.44    165.12 o
  -1   2   3     8664.44     8510.07    143.29 o
   0   2   3     9763.45    10412.75    120.84 o
   1   2   3     8657.06     8588.79     71.88 o
   2   2   3    10044.70    10465.64     70.63 o
   3   2   3     1440.07     1328.66     10.51 o
   4   2   3     4351.27     4332.94     30.18 o
   5   2   3      956.91      902.63     14.14 o
   6   2   3     1000.98      962.86     12.92 o
   7   2   3      258.39      273.90     10.31 o
   8   2   3      261.88      231.49     10.56 o
   9   2   3       15.94       25.86      8.07 o
  10   2   3       53.57       60.94     10.07 o
  -7   3   3      436.43      435.30     19.01 o
  -6   3   3        9.69        8.27      8.56 o
  -5   3   3     1769.95     1800.37     29.07 o
  -4   3   3       12.00        8.68      4.32 o
  -3   3   3     4307.66     4338.46     76.18 o
  -2   3   3       29.01       18.72      5.66 o
  -1   3   3    10476.24    10838.03    186.74 o
   0   3   3        7.97       22.58      4.50 o
   1   3   3    10473.30    11059.89     81.85 o
   2   3   3       29.04       21.16      2.16 o
   3   3   3     4308.13     4368.64     56.31 o
   4   3   3       11.98        5.35      2.60 o
   5   3   3     1771.07     1806.04     18.12 o
   6   3   3        9.68       10.65      3.63 o
   7   3   3      436.47      443.68     12.13 o
   8   3   3        2.19       -5.22      5.22 o
   9   3   3       68.34       62.80      9.46 o
  10   3   3        1.88       21.75      9.21 o
  -7   4   3      161.65      157.58     12.77 o
  -6   4   3      799.40      855.65     28.58 o
  -5   4   3      837.27      832.26     28.66 o
  -4   4   3     3892.18     3925.59     53.54 o
  -3   4   3     3306.75     3453.31     52.82 o
  -2   4   3     8595.36     8720.45    106.80 o
  -1   4   3     4305.87     4421.94     49.51 o
   0   4   3     6707.22     6696.66     91.78 o
   1   4   3     4310.05     4453.59     55.91 o
   2   4   3     8599.84     8658.58     74.47 o
   3   4   3     3307.58     3430.69     45.83 o
   4   4   3     3889.45     4013.96     32.16 o
   5   4   3      836.69      847.78     11.91 o
   6   4   3      799.60      833.23     12.77 o
   7   4   3      161.85      157.46      8.48 o
   8   4   3      250.24      245.24     11.22 o
   9   4   3       46.06       43.67      8.76 o
  -7   5   3      410.94      429.93     19.88 o
  -6   5   3      186.88      182.79     10.29 o
  -5   5   3     1204.48     1272.20     26.77 o
  -4   5   3      723.87      723.43     17.44 o
  -3   5   3     2322.06     2450.94     28.99 o
  -2   5   3     1800.80     1750.35     28.63 o
  -1   5   3     5546.62     5809.59     60.63 o
   0   5   3     2568.52     2522.65     35.39 o
   1   5   3     5545.02     5963.18     73.92 o
   2   5   3     1799.64     1762.71     20.35 o
   3   5   3     2321.94     2453.50     26.85 o
   4   5   3      724.12      728.01     10.73 o
   5   5   3     1204.82     1287.50     15.77 o
   6   5   3      187.03      207.87      7.64 o
   7   5   3      410.78      449.92     12.95 o
   8   5   3       16.31       23.13      7.60 o
   9   5   3       96.05      103.88     10.81 o
  -7   6   3      598.43      573.14     22.49 o
  -6   6   3       43.75       49.77     10.88 o
  -5   6   3     2397.69     2438.37     29.21 o
  -4   6   3      356.45      356.08     19.59 o
  -3   6   3     6249.25     6050.90     75.35 o
  -2   6   3      714.85      645.55     10.02 o
  -1   6   3    10576.88    10187.04    122.49 o
   0   6   3      126.59       99.36      6.94 o
   1   6   3    10578.42    10230.13    146.62 o
   2   6   3      715.14      630.30     21.69 o
   3   6   3     6251.24     6130.40     57.39 o
   4   6   3      356.44      352.46      9.23 o
   5   6   3     2398.66     2361.25     24.11 o
   6   6   3       43.76       51.69      5.27 o
   7   6   3      599.04      601.96     15.08 o
   8   6   3       48.94       48.79      8.30 o
   9   6   3      133.94      111.32     11.48 o
  -7   7   3      123.49      114.77     12.77 o
  -6   7   3      674.11      739.71     28.29 o
  -5   7   3      420.06      435.91     15.84 o
  -4   7   3     1954.08     1990.22     34.92 o
  -3   7   3     1287.40     1293.73     22.18 o
  -2   7   3     4080.05     4061.08     46.29 o
  -1   7   3     1544.25     1498.53     26.25 o
   0   7   3     5023.81     4974.90     66.31 o
   1   7   3     1545.06     1506.73     27.03 o
   2   7   3     4080.05     4073.07     57.61 o
   3   7   3     1287.45     1310.49     22.52 o
   4   7   3     1953.70     1995.57     26.28 o
   5   7   3      419.81      431.93     11.35 o
   6   7   3      674.08      713.10     17.70 o
   7   7   3      123.57      117.55     10.22 o
   8   7   3      211.44      227.45     15.11 o
   9   7   3       42.33       41.54     11.81 o
  -7   8   3       45.03       59.64     10.45 o
  -6   8   3       72.98       88.51     13.78 o
  -5   8   3      231.43      257.56     22.56 o
  -4   8   3      173.90      165.58     13.20 o
  -3   8   3      446.11      466.06     11.47 o
  -2   8   3      581.10      564.10     17.40 o
  -1   8   3     1005.01      949.48     17.66 o
   0   8   3     1432.15     1456.43     27.25 o
   1   8   3     1004.32      926.36     32.14 o
   2   8   3      577.89      553.95     25.10 o
   3   8   3      446.49      454.60     14.31 o
   4   8   3      174.62      187.35     11.06 o
   5   8   3      231.80      261.07     11.42 o
   6   8   3       72.84       91.23      7.51 o
   7   8   3       45.02       58.24      8.54 o
   8   8   3        9.03       -4.19      8.36 o
  -6   9   3       12.17       24.67     11.75 o
  -5   9   3      792.67      787.81     22.41 o
  -4   9   3       26.67       34.67      8.46 o
  -3   9   3     1949.42     1939.43     27.28 o
  -2   9   3       40.10       45.22      6.10 o
  -1   9   3     2661.03     2443.79     34.05 o
   0   9   3        9.39       11.47      6.24 o
   1   9   3     2661.70     2561.86     42.04 o
   2   9   3       40.14       37.46      7.80 o
   3   9   3     1949.44     1898.24     31.13 o
   4   9   3       26.68       30.46      7.27 o
   5   9   3      792.26      800.30     18.36 o
   6   9   3       12.19       26.79      8.04 o
   7   9   3      253.38      276.77     16.28 o
   8   9   3       17.32       34.71     12.12 o
  -6  10   3       78.56      113.90     14.95 o
  -5  10   3      120.60      115.94     16.11 o
  -4  10   3      204.81      212.78     13.32 o
  -3  10   3      512.07      502.53     11.84 o
  -2  10   3      579.70      570.27     15.16 o
  -1  10   3      532.16      483.47     15.90 o
   0  10   3     1013.29     1005.12     24.49 o
   1  10   3      532.89      480.74     17.67 o
   2  10   3      578.21      556.91     19.59 o
   3  10   3      512.22      506.85     16.98 o
   4  10   3      204.98      208.19     12.87 o
   5  10   3      120.62      106.35     12.44 o
   6  10   3       78.65       79.34     10.72 o
   7  10   3       43.09       22.78      9.14 o
   8  10   3        6.89       17.42     12.40 o
  -6  11   3      115.23      130.73     15.96 o
  -5  11   3       27.43       25.25     12.91 o
  -4  11   3      246.67      252.79     13.11 o
  -3  11   3       80.28       85.97      6.63 o
  -2  11   3      466.53      421.11     14.33 o
  -1  11   3      108.19      101.55      8.89 o
   0  11   3      733.28      697.01     18.43 o
   1  11   3      108.31      112.70     11.28 o
   2  11   3      466.36      406.22     26.12 o
   3  11   3       80.41       83.04      9.50 o
   4  11   3      247.20      202.38     13.40 o
   5  11   3       27.44       39.44      7.79 o
   6  11   3      115.48      118.84     17.71 o
   7  11   3        3.76       11.96      9.28 o
  -5  12   3      333.66      310.66     25.25 o
  -4  12   3       89.66       92.65     14.07 o
  -3  12   3      974.80     1026.31     29.14 o
  -2  12   3      173.59      213.25     10.56 o
  -1  12   3     1130.44     1064.59     26.73 o
   0  12   3      222.93      268.00     13.94 o
   1  12   3     1131.41     1087.68     28.48 o
   2  12   3      173.61      183.07     14.44 o
   3  12   3      974.67      996.75     25.05 o
   4  12   3       89.72       99.64     11.17 o
   5  12   3      333.07      352.94     15.83 o
   6  12   3       57.39       64.29     11.02 o
  -5  13   3        1.46        7.98     12.77 o
  -4  13   3       36.42       90.69     16.98 o
  -3  13   3        1.42        4.98      9.18 o
  -2  13   3       93.59      106.88      8.51 o
  -1  13   3        3.95        3.03      6.77 o
   0  13   3      163.77      188.03     12.46 o
   1  13   3        3.99        0.00      7.56 o
   2  13   3       93.24      108.89     13.02 o
   3  13   3        1.43        6.61      9.63 o
   4  13   3       36.38       32.53      9.46 o
   5  13   3        1.51        6.53      7.66 o
  -4  14   3      211.17      200.38     21.76 o
  -3  14   3        9.99       13.35     14.66 o
  -2  14   3      317.70      298.09     15.68 o
  -1  14   3        6.49        2.94      7.51 o
   0  14   3      419.56      423.23     18.02 o
   1  14   3        6.83       14.93      8.50 o
   2  14   3      317.42      299.74     42.44 o
   3  14   3       10.13        5.09      8.98 o
   4  14   3      211.01      190.72     13.13 o
  -3  15   3       91.10       90.40     18.72 o
  -2  15   3       52.69       74.88     13.55 o
  -1  15   3      120.91      118.12      9.96 o
   0  15   3       74.35       95.54     11.03 o
   1  15   3      120.98      130.49     12.56 o
   2  15   3       52.70       61.74     12.74 o
   3  15   3       91.03       90.16     11.95 o
   0   0   4    13765.71    14898.00    134.21 o
   2   0   4     9255.69     9567.32     69.51 o
   4   0   4     3733.07     3793.80     35.84 o
   6   0   4     1243.03     1214.23     22.05 o
   8   0   4      285.62      268.99     17.56 o
  10   0   4       67.25       57.77     14.52 o
  -7   1   4      699.74      699.96     25.68 o
  -3   1   4     5247.80     5431.49     91.56 o
  -2   1   4     4217.51     4361.93     50.73 o
  -1   1   4    20968.19    21479.70    189.79 o
   0   1   4     5675.00     5949.43     60.70 o
   1   1   4    20954.29    21165.53    126.85 o
   2   1   4     4219.30     4383.13     31.67 o
   3   1   4     5249.54     5348.99     38.94 o
   4   1   4     1413.17     1411.92     11.99 o
   5   1   4     2797.78     2717.54     20.61 o
   6   1   4      307.70      274.96      8.39 o
   7   1   4      699.31      654.43     16.57 o
   8   1   4       70.62       73.54      7.60 o
   9   1   4       61.46       51.46      8.92 o
  10   1   4        8.80        9.80      8.71 o
  -7   2   4      477.06      468.38     22.06 o
  -6   2   4      157.31      154.53     14.95 o
  -4   2   4      471.41      451.84     17.41 o
  -3   2   4     5700.92     5989.98    100.12 o
  -2   2   4     1161.65     1154.41     26.84 o
  -1   2   4    12758.88    13312.70    151.72 o
   0   2   4     1612.47     1712.36     21.66 o
   1   2   4    12760.21    13230.30    206.04 o
   2   2   4     1160.86     1135.02     11.34 o
   3   2   4     5702.52     5875.63     36.18 o
   4   2   4      470.86      454.20      6.43 o
   5   2   4     1832.08     1806.28     23.41 o
   6   2   4      157.02      147.02      7.22 o
   7   2   4      477.37      419.39     12.00 o
   8   2   4       21.78       16.40      7.08 o
   9   2   4       97.79      102.73     11.35 o
  10   2   4        1.97        8.31      8.82 o
  -7   3   4       15.01       19.15      9.72 o
  -6   3   4      589.11      590.26     25.10 o
  -5   3   4        7.01        1.42      9.07 o
  -4   3   4     3366.39     3362.38     63.55 o
  -3   3   4      171.66      200.24     12.62 o
  -2   3   4     7592.74     7683.43    127.11 o
   0   3   4     5834.33     5570.57     83.79 o
   2   3   4     7598.01     7700.50     65.21 o
   3   3   4      171.60      205.61      5.19 o
   4   3   4     3362.69     3355.80     27.10 o
   5   3   4        7.03        7.88      2.93 o
   6   3   4      589.01      592.95     16.00 o
   7   3   4       15.00        4.18      5.09 o
   8   3   4      138.46      135.01      8.89 o
   9   3   4        2.32       -0.58      7.29 o
  10   3   4       14.03        9.15      8.84 o
  -7   4   4      472.91      463.16     23.36 o
  -6   4   4       88.19       77.05     12.62 o
  -5   4   4     1726.88     1742.60     40.63 o
  -4   4   4      315.05      322.92     12.13 o
  -3   4   4     5088.01     5292.34     93.44 o
  -2   4   4      667.85      690.76     16.00 o
  -1   4   4     8789.32     8747.73    156.27 o
   0   4   4     1022.84     1000.26     13.60 o
   1   4   4     8789.81     8979.65    110.78 o
   2   4   4      667.80      694.67     10.20 o
   3   4   4     5088.58     5290.27     48.55 o
   4   4   4      315.05      330.28      7.60 o
   5   4   4     1727.02     1786.72     18.36 o
   6   4   4       88.27       98.29      6.52 o
   7   4   4      473.14      482.11     12.93 o
   8   4   4       18.45       17.16      6.16 o
   9   4   4      110.67      117.30     10.85 o
  -7   5   4      382.80      409.90     22.35 o
  -6   5   4       18.60       29.94      6.73 o
  -5   5   4     1651.08     1656.29     38.81 o
  -4   5   4      541.57      482.65     15.04 o
  -3   5   4     4805.94     4969.13    123.72 o
  -2   5   4     1140.54      959.03     20.30 o
  -1   5   4     7393.12     7451.61     80.76 o
   0   5   4      169.36       87.71      5.09 o
   1   5   4     7396.60     7431.60    143.36 o
   2   5   4     1144.26      967.92     13.63 o
   3   5   4     4806.40     5009.37     47.28 o
   4   5   4      539.72      490.71      9.55 o
   5   5   4     1649.66     1631.58     18.13 o
   6   5   4       18.34       30.62      5.70 o
   7   5   4      382.52      421.41     12.81 o
   8   5   4        8.47       20.14      6.48 o
   9   5   4       92.04      110.05     10.93 o
  -7   6   4       30.51       54.27     11.75 o
  -6   6   4      398.00      401.48     19.15 o
  -5   6   4       61.15       54.30      7.73 o
  -4   6   4     1357.54     1367.20     65.87 o
  -3   6   4      128.82      144.13      9.74 o
  -2   6   4     2935.93     2950.70     45.27 o
  -1   6   4      156.57      189.62      5.80 o
   0   6   4     3983.86     3887.71     43.75 o
   1   6   4      156.59      179.94     10.81 o
   2   6   4     2935.28     2966.83     36.39 o
   3   6   4      128.83      139.23      8.42 o
   4   6   4     1356.34     1328.78     24.15 o
   5   6   4       61.14       57.95      5.28 o
   6   6   4      397.07      379.36     11.69 o
   7   6   4       30.51       42.23      7.24 o
   8   6   4       79.79       73.89      8.17 o
   9   6   4       17.69       25.40      8.85 o
  -7   7   4       81.54      116.95     14.80 o
  -6   7   4      250.36      244.64     21.33 o
  -5   7   4      529.58      547.26     18.21 o
  -4   7   4      299.46      272.73     13.94 o
  -3   7   4     1394.43     1333.51     18.63 o
  -2   7   4      650.69      587.66     11.85 o
  -1   7   4     2662.16     2559.53     32.19 o
   0   7   4     1769.33     1792.37     33.20 o
   1   7   4     2661.55     2561.80     39.09 o
   2   7   4      648.52      599.15     16.52 o
   3   7   4     1394.86     1329.60     22.83 o
   4   7   4      300.38      301.55     10.62 o
   5   7   4      529.64      543.67     12.36 o
   6   7   4      250.42      271.72     12.16 o
   7   7   4       81.37      110.52      9.40 o
   8   7   4       45.28       41.40      8.39 o
   9   7   4        5.77       21.96     10.06 o
  -7   8   4      543.78      510.89     24.81 o
  -6   8   4      445.65      472.01     26.41 o
  -5   8   4     1491.25     1469.51     32.65 o
  -4   8   4     1034.75     1026.47     25.24 o
  -3   8   4     3176.88     3100.19     39.60 o
  -2   8   4     1868.43     1842.80     25.83 o
  -1   8   4     4991.71     4953.78     67.04 o
   0   8   4     2405.85     2251.69     30.93 o
   1   8   4     4991.80     4934.26     67.96 o
   2   8   4     1868.40     1865.08     33.29 o
   3   8   4     3176.75     3060.26     41.13 o
   4   8   4     1035.05     1050.98     22.07 o
   5   8   4     1491.04     1414.84     30.22 o
   6   8   4      445.83      446.19     15.03 o
   7   8   4      543.57      516.58     17.22 o
   8   8   4      155.69      136.66     13.11 o
  -7   9   4       18.19       34.10     11.46 o
  -6   9   4     1219.61     1271.36     41.21 o
  -5   9   4       42.61       53.38      9.13 o
  -4   9   4     2326.34     2302.42     80.02 o
  -3   9   4       10.86       11.24      5.48 o
  -2   9   4     4404.57     4173.57     49.79 o
  -1   9   4      101.15      102.16     10.30 o
   0   9   4     6564.96     6296.54     86.19 o
   1   9   4      101.08       92.12     10.74 o
   2   9   4     4402.12     4383.60    250.51 o
   3   9   4       10.87       12.71      6.22 o
   4   9   4     2326.78     2298.99     36.20 o
   5   9   4       42.65       54.61      7.23 o
   6   9   4     1219.52     1224.28     27.73 o
   7   9   4       18.19       21.99      9.19 o
   8   9   4      371.39      373.52     28.08 o
  -6  10   4       45.11       43.67     14.07 o
  -5  10   4      304.68      320.60     17.32 o
  -4  10   4      133.20      122.61     12.36 o
  -3  10   4      732.05      728.24     21.17 o
  -2  10   4      250.15      226.90     10.47 o
  -1  10   4     1171.86     1075.54     20.79 o
   0  10   4      277.67      270.76     12.24 o
   1  10   4     1172.09     1050.32     25.49 o
   2  10   4      250.19      245.35     14.27 o
   3  10   4      732.47      687.86     28.77 o
   4  10   4      133.14      140.11     11.10 o
   5  10   4      305.11      284.43     13.20 o
   6  10   4       45.11       25.06     10.41 o
   7  10   4       92.36       93.22     13.52 o
  -6  11   4       35.31       66.46     14.51 o
  -5  11   4      228.59      245.22     23.07 o
  -4  11   4       79.36      106.40     10.11 o
  -3  11   4      844.92      862.58     31.70 o
  -2  11   4      237.31      244.78     18.74 o
  -1  11   4      947.57      930.91     20.27 o
   0  11   4      393.11      428.69     24.74 o
   1  11   4      948.89      954.98     53.32 o
   2  11   4      236.92      263.68     32.21 o
   3  11   4      845.28      850.26     22.16 o
   4  11   4       79.53       87.79     10.42 o
   5  11   4      228.51      250.75     16.83 o
   6  11   4       35.46       76.19     14.13 o
   7  11   4       69.15       84.21     12.13 o
  -6  12   4       50.16       83.43     15.24 o
  -5  12   4        2.12       -4.64     12.62 o
  -4  12   4      180.11      186.95     12.86 o
  -3  12   4        1.88        6.50      8.85 o
  -2  12   4      374.67      390.15     13.67 o
  -1  12   4        2.32       -3.94      6.20 o
   0  12   4      462.01      441.39     16.22 o
   1  12   4        2.31       -5.55      8.03 o
   2  12   4      374.83      350.81     18.89 o
   3  12   4        1.86       -3.51      8.68 o
   4  12   4      180.16      178.33     13.44 o
   5  12   4        2.10        0.00      7.02 o
   6  12   4       50.25       57.36     10.86 o
  -5  13   4      181.63      227.37     22.20 o
  -4  13   4        2.04        4.54      9.54 o
  -3  13   4      539.80      610.74     24.96 o
  -2  13   4        2.23       -6.98      6.98 o
  -1  13   4      570.64      561.56     17.65 o
   0  13   4        6.25        6.39      7.13 o
   1  13   4      571.37      608.08     19.86 o
   2  13   4        2.31        3.63      9.03 o
   3  13   4      539.95      613.25     21.48 o
   4  13   4        2.15        2.97      8.26 o
   5  13   4      181.39      202.07     13.34 o
  -4  14   4      106.53      150.90     21.04 o
  -3  14   4       53.12       75.56     13.03 o
  -2  14   4      166.10      210.59     18.04 o
  -1  14   4      101.75       83.28      9.65 o
   0  14   4      190.50      220.25     13.61 o
   1  14   4      101.77       93.72     11.00 o
   2  14   4      166.04      192.41     20.65 o
   3  14   4       53.27       42.62      9.88 o
   4  14   4      106.44      123.37     20.26 o
  -3  15   4        2.97       -6.53     14.22 o
  -2  15   4      244.95      260.24     33.88 o
  -1  15   4       24.51       23.91     11.94 o
   0  15   4      360.47      405.07     17.59 o
   1  15   4       24.53       21.33      9.07 o
   2  15   4      244.78      277.14     30.44 o
   3  15   4        2.96       -8.13      8.13 o
  -1   0   5     5350.42     5189.70     43.02 o
   1   0   5     5358.95     5071.10     50.11 o
   3   0   5     5993.88     6089.79     46.43 o
   5   0   5     1220.16     1139.02     36.19 o
   7   0   5      243.45      217.10     12.21 o
   9   0   5       97.83       82.56     20.89 o
  -8   1   5      253.99      246.44     12.66 o
  -7   1   5      248.20      232.74     19.59 o
  -3   1   5     2750.92     2942.90     55.72 o
  -2   1   5    11938.43    12138.96    109.98 o
  -1   1   5     5939.59     6152.55     51.06 o
   0   1   5    12725.32    13262.89     86.49 o
   1   1   5     5938.62     6150.00     42.39 o
   2   1   5    11940.83    12113.71     76.90 o
   3   1   5     2749.90     2864.25     21.23 o
   4   1   5     5095.25     5209.67     31.14 o
   5   1   5      999.07      991.65     12.59 o
   6   1   5     1253.20     1212.49     15.76 o
   7   1   5      248.08      234.37      9.66 o
   8   1   5      254.07      262.48     13.07 o
   9   1   5       39.58       38.20     13.22 o
  10   1   5       39.41       34.51     14.72 o
  -8   2   5       41.10       37.61      7.47 o
  -7   2   5       71.37       83.29     13.93 o
  -4   2   5     1016.47     1002.05     27.57 o
  -3   2   5     2030.12     2133.39     44.11 o
  -2   2   5     2138.13     2159.15     28.45 o
  -1   2   5     1550.65     1431.11     31.78 o
   0   2   5     4438.98     4598.27     41.02 o
   1   2   5     1554.18     1446.09     14.04 o
   2   2   5     2136.25     2109.18     22.64 o
   3   2   5     2030.31     2076.28     20.59 o
   4   2   5     1017.85      979.18     13.03 o
   5   2   5      331.33      294.49      7.21 o
   6   2   5      391.47      364.22     13.51 o
   7   2   5       71.60       53.48      6.33 o
   8   2   5       41.04       26.54      9.07 o
   9   2   5       42.83       39.13     13.28 o
  10   2   5        3.56       -8.81     13.12 o
  -8   3   5       45.31       45.73      7.25 o
  -7   3   5      520.97      501.90     25.39 o
  -6   3   5       97.42       82.71     13.20 o
  -5   3   5     2584.96     2589.87     54.41 o
  -4   3   5      323.41      314.57     16.69 o
  -3   3   5     7491.82     7600.29    126.82 o
  -2   3   5     1025.04     1041.52     27.42 o
  -1   3   5    14772.87    14774.82    373.56 o
   0   3   5     1186.67     1306.82     26.34 o
   1   3   5    14769.28    14632.12    149.41 o
   2   3   5     1025.15     1049.63     14.37 o
   3   3   5     7492.20     7489.24     92.13 o
   4   3   5      323.46      348.65      6.24 o
   5   3   5     2585.57     2593.47     26.21 o
   6   3   5       97.45      113.03      6.62 o
   7   3   5      520.70      521.38     13.17 o
   8   3   5       45.33       37.97      7.94 o
   9   3   5       53.84       60.62     11.51 o
  -8   4   5        5.88        2.03      9.29 o
  -7   4   5      136.20      120.72     15.38 o
  -6   4   5      184.80      186.31     17.56 o
  -5   4   5      366.81      357.19     14.11 o
  -4   4   5      329.59      258.71     16.11 o
  -3   4   5      633.48      642.50     22.49 o
  -2   4   5      896.60      652.50     16.15 o
  -1   4   5     2243.52     2482.79     53.98 o
   0   4   5     3039.81     2785.29     37.12 o
   1   4   5     2241.74     2450.28     25.04 o
   2   4   5      892.85      673.87      9.76 o
   3   4   5      632.99      641.15     10.30 o
   4   4   5      331.25      268.02      6.31 o
   5   4   5      367.08      375.37      7.95 o
   6   4   5      184.90      193.36      8.20 o
   7   4   5      136.06      141.76      8.22 o
   8   4   5        5.73        7.33      6.62 o
   9   4   5       20.63        6.73      9.54 o
  -8   5   5      306.61      314.43     19.59 o
  -7   5   5      120.85      131.17     16.40 o
  -6   5   5     1280.69     1291.19     26.83 o
  -5   5   5      533.01      556.82     17.22 o
  -4   5   5     3781.53     3784.33     54.24 o
  -3   5   5     1246.56     1191.08     17.26 o
  -2   5   5     8146.58     8432.83     85.68 o
  -1   5   5     2737.81     2489.61     56.01 o
   0   5   5    11675.17    11974.41    100.55 o
   1   5   5     2736.43     2445.43     45.78 o
   2   5   5     8145.87     8418.71     73.68 o
   3   5   5     1247.29     1209.23     16.34 o
   4   5   5     3781.87     3774.73     34.31 o
   5   5   5      533.96      527.05      9.84 o
   6   5   5     1280.84     1279.43     18.98 o
   7   5   5      121.10      129.10      8.36 o
   8   5   5      306.59      326.72     14.66 o
   9   5   5       10.68        7.34     12.05 o
  -8   6   5       14.39        9.72     10.01 o
  -7   6   5       53.10       40.34     12.77 o
  -6   6   5        0.24       -0.71      6.12 o
  -5   6   5      230.75      250.55     13.49 o
  -4   6   5      109.90       95.42      9.00 o
  -3   6   5      727.52      696.57     13.59 o
  -2   6   5      194.26      174.25     10.86 o
  -1   6   5     1303.74     1256.78     14.27 o
   0   6   5       20.32       15.35      3.70 o
   1   6   5     1303.02     1295.85     22.36 o
   2   6   5      194.08      165.81      9.91 o
   3   6   5      726.84      701.51     12.84 o
   4   6   5      109.95      101.59      6.46 o
   5   6   5      230.84      238.19     12.51 o
   6   6   5        0.24       -5.02      5.02 o
   7   6   5       53.06       60.53      6.99 o
   8   6   5       14.37       11.93      9.29 o
   9   6   5        3.96       12.55     11.79 o
  -7   7   5       97.93       99.54     15.38 o
  -6   7   5      218.64      296.00     23.65 o
  -5   7   5      415.74      397.26     35.26 o
  -4   7   5      965.26     1001.68     29.89 o
  -3   7   5     1298.27     1336.41     27.56 o
  -2   7   5     2297.86     2226.74     38.88 o
  -1   7   5     1774.63     1830.70     24.67 o
   0   7   5     3035.92     2774.19     34.43 o
   1   7   5     1775.56     1842.76     30.50 o
   2   7   5     2297.53     2255.41     30.98 o
   3   7   5     1298.66     1334.35     22.82 o
   4   7   5      965.73      975.42     17.34 o
   5   7   5      415.94      434.94     11.34 o
   6   7   5      219.21      258.40     11.81 o
   7   7   5       98.19       81.45      9.24 o
   8   7   5       22.66       35.02      8.16 o
   9   7   5       24.96       13.14     12.39 o
  -7   8   5       33.80       52.09     13.64 o
  -6   8   5      201.78      175.57     19.01 o
  -5   8   5       92.18       82.89     10.12 o
  -4   8   5      884.70      864.75     44.84 o
  -3   8   5      374.74      352.77     11.23 o
  -2   8   5     1550.08     1433.36     30.60 o
  -1   8   5      407.15      357.11     13.02 o
   0   8   5     1139.00      974.19     17.98 o
   1   8   5      407.60      355.79     13.50 o
   2   8   5     1551.66     1427.53     24.20 o
   3   8   5      374.59      373.20     21.96 o
   4   8   5      884.27      880.58     20.25 o
   5   8   5       92.02      102.21      7.12 o
   6   8   5      201.85      184.57     10.96 o
   7   8   5       33.86       57.25      8.24 o
   8   8   5      102.70       85.82     10.09 o
  -7   9   5       17.98       33.37     12.62 o
  -6   9   5        6.40       13.20     12.91 o
  -5   9   5      243.97      295.98     16.64 o
  -4   9   5       16.95        1.47     11.32 o
  -3   9   5      967.61     1035.20     18.09 o
  -2   9   5       21.95       28.02     11.46 o
  -1   9   5     1571.79     1578.74     24.73 o
   0   9   5       15.22       14.49      5.45 o
   1   9   5     1572.90     1661.24     30.80 o
   2   9   5       21.95       18.77      6.17 o
   3   9   5      967.80     1032.63     21.87 o
   4   9   5       16.92       19.22      7.17 o
   5   9   5      243.57      275.41     13.74 o
   6   9   5        6.38       11.76      7.77 o
   7   9   5       17.95       23.45     12.40 o
   8   9   5        3.69       -1.97     10.45 o
  -7  10   5        4.98       11.61     11.46 o
  -6  10   5      140.43      141.47     18.72 o
  -5  10   5       14.81       10.30      8.44 o
  -4  10   5      512.68      515.34     21.24 o
  -3  10   5        0.92       11.23      5.16 o
  -2  10   5      839.29      840.45     25.56 o
  -1  10   5       66.61       61.10      6.87 o
   0  10   5      787.56      759.57     17.83 o
   1  10   5       66.20       51.37      7.32 o
   2  10   5      839.86      885.64     44.11 o
   3  10   5        0.92       10.28      6.46 o
   4  10   5      512.32      504.56     17.96 o
   5  10   5       14.91       12.42      6.40 o
   6  10   5      140.24      123.30     12.17 o
   7  10   5        4.90        5.26      8.63 o
  -6  11   5      169.54      171.07     19.88 o
  -5  11   5      177.32      236.08     22.64 o
  -4  11   5      428.07      433.62     21.08 o
  -3  11   5      406.99      422.00     20.57 o
  -2  11   5      828.05      787.85     26.11 o
  -1  11   5      540.22      571.48     15.68 o
   0  11   5     1125.20     1120.23     22.81 o
   1  11   5      540.39      543.57     28.79 o
   2  11   5      827.19      818.55     46.21 o
   3  11   5      407.02      462.86     17.22 o
   4  11   5      427.57      414.14     17.66 o
   5  11   5      177.23      206.14     12.27 o
   6  11   5      169.10      163.92     14.05 o
   7  11   5       55.00       63.87     11.61 o
  -6  12   5        3.47        6.09     12.62 o
  -5  12   5      105.64      103.75     17.85 o
  -4  12   5        0.27        8.97     10.81 o
  -3  12   5      118.69      106.60     10.95 o
  -2  12   5        1.59       -8.67      8.67 o
  -1  12   5      355.31      396.18     14.15 o
   0  12   5        2.43        0.43      6.29 o
   1  12   5      354.73      368.94     15.85 o
   2  12   5        1.60       -3.13      6.20 o
   3  12   5      118.72      118.32     11.13 o
   4  12   5        0.26       -7.27      7.27 o
   5  12   5      105.94      111.40     10.48 o
   6  12   5        3.45        3.65      8.62 o
  -5  13   5      100.98       46.14     15.96 o
  -4  13   5      193.15      223.21     35.04 o
  -3  13   5      189.28      193.60     13.63 o
  -2  13   5      397.60      418.31     22.72 o
  -1  13   5      276.05      271.46     12.59 o
   0  13   5      561.99      567.05     18.00 o
   1  13   5      275.98      273.47     14.52 o
   2  13   5      397.36      436.76     26.89 o
   3  13   5      189.18      177.91     12.03 o
   4  13   5      193.22      229.76     15.42 o
   5  13   5      100.92       85.57     12.15 o
  -4  14   5        2.65        4.93     14.51 o
  -3  14   5      100.17      100.36     14.12 o
  -2  14   5       17.55       12.04     10.86 o
  -1  14   5      233.94      231.52     18.82 o
   0  14   5       12.77       21.57      9.38 o
   1  14   5      233.76      244.58     14.65 o
   2  14   5       17.62       11.26      7.67 o
   3  14   5      100.12       82.18     10.40 o
   4  14   5        2.61       -1.24      8.46 o
  -3  15   5      195.76      209.96     24.81 o
  -2  15   5       14.39       15.80     11.83 o
  -1  15   5      295.99      284.97     21.38 o
   0  15   5        7.81        9.82     19.37 o
   1  15   5      296.03      338.44     19.07 o
   2  15   5       14.38        5.55      8.63 o
   3  15   5      195.77      217.81     15.46 o
  -8   0   6      130.87      135.96     15.67 o
  -2   0   6     4117.97     4267.65     77.48 o
   0   0   6    12371.23    13267.49    129.98 o
   2   0   6     4116.09     4329.42     34.11 o
   4   0   6     1320.41     1346.88     35.24 o
   6   0   6      657.53      658.89     43.53 o
   8   0   6      130.86       80.06     13.28 o
  10   0   6       20.61       26.70     20.17 o
  -8   1   6      117.68      112.16     12.19 o
  -3   1   6     8401.83     8545.90    141.04 o
  -2   1   6     4980.87     5078.78     42.91 o
  -1   1   6    10856.89    10578.84     85.76 o
   0   1   6     9185.72     9733.58     64.96 o
   1   1   6    10867.34    10580.05     77.02 o
   2   1   6     4980.79     5148.45     34.15 o
   3   1   6     8402.75     8395.24     50.65 o
   4   1   6     1877.48     1869.04     22.68 o
   5   1   6     1966.65     1879.07     18.70 o
   6   1   6      632.08      600.98     12.79 o
   7   1   6      348.47      317.87     13.59 o
   8   1   6      117.74      105.13     11.57 o
   9   1   6       63.30       54.76     14.00 o
  10   1   6       19.24        2.97     13.34 o
  -8   2   6       13.91        0.58     11.03 o
  -7   2   6        6.48       11.17     10.88 o
  -4   2   6      138.97      115.35     11.75 o
  -3   2   6       38.31       39.03      7.98 o
  -2   2   6      309.65      257.01     11.86 o
  -1   2   6       27.30       21.17      3.32 o
   0   2   6     1219.41     1191.52     16.90 o
   1   2   6       28.21       24.77      2.98 o
   2   2   6      308.59      256.36      5.50 o
   3   2   6       38.14       22.60      2.95 o
   4   2   6      139.44      122.00      4.78 o
   5   2   6        5.52        2.91      2.59 o
   6   2   6      100.29       96.10      7.34 o
   7   2   6        6.46        0.52      7.37 o
   8   2   6       13.87       -4.78     12.00 o
   9   2   6        5.24       21.82     12.66 o
  10   2   6        1.25       16.98     13.68 o
  -8   3   6      493.86      511.91     26.12 o
  -7   3   6        0.16        7.11     11.03 o
  -5   3   6       35.55        6.67      7.69 o
  -4   3   6     6951.44     7160.49    123.91 o
  -3   3   6      132.43      119.06      6.17 o
  -2   3   6    15699.96    16005.73    254.65 o
  -1   3   6       62.37        5.39      4.72 o
   0   3   6    25876.88    26204.88    242.47 o
   1   3   6       62.50        6.31      3.60 o
   2   3   6    15694.70    15961.83    154.01 o
   3   3   6      132.46      136.90      5.44 o
   4   3   6     6954.44     7130.54     57.09 o
   5   3   6       35.50        8.59      3.54 o
   6   3   6     2542.97     2517.37     31.21 o
   7   3   6        0.16       -2.49      6.81 o
   8   3   6      493.54      533.27     46.06 o
   9   3   6        5.02        6.10     12.33 o
  -8   4   6        8.11        1.74     11.17 o
  -7   4   6       36.68       46.72     12.77 o
  -6   4   6       10.03        6.24     10.30 o
  -5   4   6      188.31      162.37     14.36 o
  -4   4   6       11.44       13.35      7.55 o
  -3   4   6      814.68      816.76     26.41 o
  -2   4   6       30.78       27.13      7.55 o
  -1   4   6      810.39      760.16     17.83 o
   0   4   6       12.39       10.99      4.97 o
   1   4   6      811.99      770.38     12.02 o
   2   4   6       31.16       20.42      3.05 o
   3   4   6      814.45      807.87     11.48 o
   4   4   6       11.22        8.74      3.55 o
   5   4   6      187.70      171.43      5.76 o
   6   4   6        9.98       10.98      6.22 o
   7   4   6       36.64       42.60      7.01 o
   8   4   6        8.14        5.86      8.49 o
   9   4   6       16.85       44.13     13.91 o
  -8   5   6      146.06      179.78     17.85 o
  -7   5   6      394.19      422.38     25.97 o
  -6   5   6      759.14      781.25     21.65 o
  -5   5   6     1521.92     1519.34     30.13 o
  -4   5   6     1553.88     1545.20     29.63 o
  -3   5   6     3975.77     4007.49     78.64 o
  -2   5   6     3533.84     3512.04     72.04 o
  -1   5   6     7652.37     7759.03    142.20 o
   0   5   6     6780.58     7089.54    132.19 o
   1   5   6     7650.99     7678.96     99.06 o
   2   5   6     3530.55     3529.13     34.35 o
   3   5   6     3975.27     4025.75     39.37 o
   4   5   6     1554.93     1559.51     20.39 o
   5   5   6     1522.44     1508.25     18.35 o
   6   5   6      758.95      819.97     15.00 o
   7   5   6      394.03      388.78     14.51 o
   8   5   6      145.82      141.07     11.27 o
   9   5   6       54.03       59.09     14.92 o
  -8   6   6       51.64       46.29     12.77 o
  -7   6   6       57.13       67.47     15.24 o
  -6   6   6      187.34      157.88     17.12 o
  -5   6   6       69.08       59.35      8.75 o
  -4   6   6      617.80      608.35     19.01 o
  -3   6   6       17.29       19.01      6.36 o
  -2   6   6     1216.11     1189.24     20.59 o
  -1   6   6      263.40      259.54     11.85 o
   0   6   6     1418.71     1477.24     46.93 o
   1   6   6      263.48      247.72      7.71 o
   2   6   6     1217.09     1200.10     21.61 o
   3   6   6       17.29       21.18      3.97 o
   4   6   6      618.41      666.31     18.46 o
   5   6   6       69.05       69.19      5.42 o
   6   6   6      187.65      181.91      9.75 o
   7   6   6       57.13       54.36      8.95 o
   8   6   6       51.83       42.29      9.61 o
   9   6   6       14.64       49.04     20.02 o
  -8   7   6       69.05       72.69     13.78 o
  -7   7   6      490.45      511.76     29.31 o
  -6   7   6      172.26      191.84     13.63 o
  -5   7   6     1609.08     1681.70     33.99 o
  -4   7   6      918.69      896.28     23.48 o
  -3   7   6     4362.79     4327.36     52.86 o
  -2   7   6     1782.50     1804.06     27.76 o
  -1   7   6     6682.07     6598.29     89.22 o
   0   7   6     1423.47     1444.17     19.08 o
   1   7   6     6682.68     6618.50     88.83 o
   2   7   6     1784.16     1786.13     26.41 o
   3   7   6     4362.03     4356.20     51.89 o
   4   7   6      917.54      915.54     16.74 o
   5   7   6     1608.73     1703.76     21.88 o
   6   7   6      172.01      182.59     10.47 o
   7   7   6      490.49      527.49     19.74 o
   8   7   6       69.11       58.26     10.56 o
   9   7   6      114.67      123.66     17.54 o
  -8   8   6       40.42       48.17     13.64 o
  -7   8   6       38.86       49.33     14.07 o
  -6   8   6       35.59       35.40     13.93 o
  -5   8   6       63.95       71.63      9.99 o
  -4   8   6       46.24       48.79      8.86 o
  -3   8   6      137.17      140.41      9.67 o
  -2   8   6       55.14       74.00     15.82 o
  -1   8   6       54.61       21.67      7.25 o
   0   8   6       24.55       25.08      4.96 o
   1   8   6       53.97       28.94      5.42 o
   2   8   6       55.04       67.60      6.98 o
   3   8   6      137.06      132.36      9.18 o
   4   8   6       46.25       46.80      7.28 o
   5   8   6       64.14       67.11      6.31 o
   6   8   6       35.51       31.67      7.47 o
   7   8   6       38.82       41.19      7.93 o
   8   8   6       40.38       47.38     10.76 o
  -7   9   6        3.97       -2.18     12.77 o
  -6   9   6      238.45      308.34     26.55 o
  -5   9   6        6.48        7.45     18.65 o
  -4   9   6     1208.95     1282.97     30.46 o
  -3   9   6        5.51        8.84      6.25 o
  -2   9   6     2517.36     2494.73     45.69 o
  -1   9   6        7.46        4.98      8.49 o
   0   9   6     2741.56     2550.35     39.42 o
   1   9   6        7.54        2.99      5.11 o
   2   9   6     2519.54     2499.93     52.67 o
   3   9   6        5.51        1.24      5.88 o
   4   9   6     1208.38     1232.74     25.38 o
   5   9   6        6.44       -5.46      5.49 o
   6   9   6      238.41      248.21     14.97 o
   7   9   6        3.97       13.67      8.92 o
   8   9   6       44.47       59.23     18.28 o
  -7  10   6       19.90        7.40     13.20 o
  -6  10   6        0.34       -5.51     12.91 o
  -5  10   6       43.12       45.46     22.35 o
  -4  10   6       11.80       14.84      8.72 o
  -3  10   6       77.40       67.69      8.68 o
  -2  10   6       33.75       38.34     17.34 o
  -1  10   6      217.32      232.95     20.39 o
   0  10   6        9.49       13.71      5.63 o
   1  10   6      216.98      208.50     11.30 o
   2  10   6       33.86       35.40      6.36 o
   3  10   6       77.20       62.62      8.44 o
   4  10   6       11.74       15.48      7.26 o
   5  10   6       43.13       43.38      7.41 o
   6  10   6        0.34        0.16      7.63 o
   7  10   6       19.83        7.71      8.89 o
  -7  11   6      148.67      151.48     18.72 o
  -6  11   6      137.11      176.30     21.18 o
  -5  11   6      484.16      460.98     31.49 o
  -4  11   6      432.42      485.29     22.06 o
  -3  11   6      872.52      805.44     23.63 o
  -2  11   6      733.18      767.82     42.08 o
  -1  11   6     1730.12     1630.63     37.44 o
   0  11   6      831.49      818.90     31.32 o
   1  11   6     1729.04     1631.12     28.43 o
   2  11   6      733.65      797.06     18.39 o
   3  11   6      872.46      850.80     22.08 o
   4  11   6      432.56      466.42     18.30 o
   5  11   6      484.42      465.39     16.74 o
   6  11   6      137.14      166.01     14.16 o
   7  11   6      148.39      132.86     13.81 o
  -6  12   6        4.97        7.84     13.93 o
  -5  12   6        4.41       20.89     14.80 o
  -4  12   6       47.03       47.61     11.47 o
  -3  12   6        2.61        5.07      7.45 o
  -2  12   6       93.77      113.14     13.66 o
  -1  12   6       11.29       -2.02      9.15 o
   0  12   6       58.33       38.96      7.47 o
   1  12   6       11.29        3.14      6.61 o
   2  12   6       94.00       89.16      9.05 o
   3  12   6        2.62        6.82      6.93 o
   4  12   6       46.97       61.74     20.98 o
   5  12   6        4.43       -0.28      8.09 o
   6  12   6        4.98        3.81      8.99 o
  -5  13   6       91.10      134.36     20.89 o
  -4  13   6      243.39      232.46     18.37 o
  -3  13   6      172.12      182.69     13.71 o
  -2  13   6      443.61      442.49     23.94 o
  -1  13   6      431.73      423.17     23.54 o
   0  13   6      492.69      463.34     16.04 o
   1  13   6      431.10      472.59     17.38 o
   2  13   6      443.68      441.78     16.27 o
   3  13   6      172.09      194.72     15.60 o
   4  13   6      243.42      232.33     14.66 o
   5  13   6       91.42      131.67     13.21 o
  -4  14   6       44.19       32.36     17.12 o
  -3  14   6       26.56       19.03     11.64 o
  -2  14   6       56.80       60.53     12.70 o
  -1  14   6       34.83       40.52     12.09 o
   0  14   6       92.29       93.19     14.49 o
   1  14   6       34.78       38.28     12.54 o
   2  14   6       56.88       63.84      8.92 o
   3  14   6       26.48       10.11      8.54 o
   4  14   6       44.16       29.66      9.83 o
  -2  15   6      297.92      291.04     22.02 o
  -1  15   6       64.88      145.08     21.40 o
   0  15   6      307.92      298.47     29.60 o
   1  15   6       64.87       81.33     15.36 o
   2  15   6      298.07      313.95     16.77 o
  -1   0   7      535.71      588.72     10.95 o
   1   0   7      535.42      572.16     10.93 o
   3   0   7      680.67      827.41     11.03 o
   5   0   7      127.17      150.97     11.63 o
   7   0   7       66.08       58.59     10.94 o
   9   0   7       49.95       49.77     19.44 o
  -8   1   7      322.09      317.91     24.38 o
  -3   1   7     2991.45     3130.08     61.38 o
  -2   1   7    12305.68    12400.54     99.22 o
  -1   1   7     3805.28     4054.55     38.66 o
   0   1   7    23936.63    24451.83    171.47 o
   1   1   7     3805.89     3974.40     30.04 o
   2   1   7    12295.04    12296.08     76.64 o
   3   1   7     2990.09     3013.56     24.55 o
   4   1   7     5073.80     5117.72     38.94 o
   5   1   7      938.04      924.61     14.07 o
   6   1   7     1962.32     1913.47     22.95 o
   7   1   7      213.46      201.34     11.18 o
   8   1   7      321.60      308.91     16.76 o
   9   1   7       51.05       36.86     10.72 o
  -8   2   7       10.51       27.71     12.19 o
  -4   2   7       81.87       86.77     11.61 o
  -3   2   7      179.26      203.21      6.89 o
  -2   2   7      155.04      168.77      4.79 o
  -1   2   7      113.66       90.33      4.96 o
   0   2   7       32.37       42.34      3.70 o
   1   2   7      113.49       89.53      3.86 o
   2   2   7      155.14      154.53      4.72 o
   3   2   7      179.23      210.09      6.21 o
   4   2   7       81.85       92.17      5.03 o
   5   2   7       26.35       16.66      4.93 o
   6   2   7       12.04       12.86      6.14 o
   7   2   7       14.94       -7.15      7.15 o
   8   2   7       10.53       11.45      8.55 o
   9   2   7       14.21       10.56     10.36 o
  -8   3   7       50.78       65.73     14.80 o
  -7   3   7     1091.26     1057.34     38.60 o
  -5   3   7     4127.91     4108.33     80.82 o
  -4   3   7      334.99      370.29     19.30 o
  -3   3   7    12731.29    12959.10    144.73 o
  -2   3   7      609.51      686.70     14.78 o
  -1   3   7    18159.99    18335.18    177.27 o
   0   3   7      148.97      230.71      8.46 o
   1   3   7    18168.34    18757.75    175.19 o
   2   3   7      609.33      701.05     12.85 o
   3   3   7    12732.30    12745.71    187.81 o
   4   3   7      335.02      358.43      6.80 o
   5   3   7     4126.65     4071.12     42.12 o
   6   3   7       52.89       56.86      7.99 o
   7   3   7     1091.98     1044.87     35.57 o
   8   3   7       50.76       22.48     12.25 o
   9   3   7      282.65      271.19     21.34 o
  -8   4   7       35.64       32.07     13.20 o
  -7   4   7       44.10       52.82     14.22 o
  -6   4   7       48.69       50.89      8.11 o
  -5   4   7       88.96       80.97     12.33 o
  -4   4   7      252.71      231.29     17.27 o
  -3   4   7      124.21      161.50     14.51 o
  -2   4   7      492.52      509.30     21.04 o
  -1   4   7      471.68      517.59     15.22 o
   0   4   7      311.50      367.13     16.32 o
   1   4   7      471.73      524.00     10.84 o
   2   4   7      492.65      496.39      8.81 o
   3   4   7      124.22      146.12      4.62 o
   4   4   7      252.62      252.94      6.63 o
   5   4   7       88.95       96.97     11.46 o
   6   4   7       48.68       44.46      8.33 o
   7   4   7       44.10       47.80      9.04 o
   8   4   7       35.64       49.58     16.29 o
   9   4   7       10.70       11.42     14.00 o
  -8   5   7      231.73      248.41     21.91 o
  -7   5   7       94.56      106.21     16.98 o
  -6   5   7     1059.50     1093.22     42.80 o
  -5   5   7      534.31      491.74     32.72 o
  -4   5   7     3946.29     3988.16     82.78 o
  -3   5   7     2302.09     2234.96     52.24 o
  -2   5   7     8156.42     8210.70    103.84 o
  -1   5   7     2525.90     2342.24     45.49 o
   0   5   7     9527.93     9524.35    217.65 o
   1   5   7     2528.98     2281.12     28.84 o
   2   5   7     8159.09     8134.25     64.42 o
   3   5   7     2301.44     2229.07     26.16 o
   4   5   7     3946.35     4050.24     40.71 o
   5   5   7      532.99      515.18     14.85 o
   6   5   7     1059.65     1081.41     24.22 o
   7   5   7       94.71      109.15     17.27 o
   8   5   7      232.02      225.90     20.76 o
   9   5   7       30.39       20.17     18.28 o
  -8   6   7       11.32       13.49     12.77 o
  -7   6   7       10.38       22.64     13.49 o
  -6   6   7       50.71       43.54      8.64 o
  -5   6   7       26.72       28.36      7.97 o
  -4   6   7       28.27       22.69      7.10 o
  -3   6   7       36.98       27.41     12.04 o
  -2   6   7       51.41       42.20      7.57 o
  -1   6   7       56.13       60.68      8.42 o
   0   6   7      202.67      224.72     11.07 o
   1   6   7       56.09       54.34      3.66 o
   2   6   7       51.44       45.86      4.62 o
   3   6   7       36.95       35.44      4.48 o
   4   6   7       28.25       28.61      4.84 o
   5   6   7       26.68       27.53      5.47 o
   6   6   7       50.71       56.53      8.32 o
   7   6   7       10.37       13.74     10.03 o
   8   6   7       11.32       -1.65     10.78 o
   9   6   7        5.57       -0.29     16.69 o
  -8   7   7      349.98      359.56     26.26 o
  -7   7   7       20.29        6.82     13.20 o
  -6   7   7     1347.19     1333.69     30.88 o
  -5   7   7      108.71      104.70     10.97 o
  -4   7   7     3653.87     3689.16     82.71 o
  -3   7   7      154.04      134.49     11.00 o
  -2   7   7     7016.76     6856.39     79.86 o
  -1   7   7      838.66      847.53     42.88 o
   0   7   7     9306.28     8867.92    201.76 o
   1   7   7      836.24      815.64     14.93 o
   2   7   7     7016.74     6792.36     64.58 o
   3   7   7      153.59      145.15      8.67 o
   4   7   7     3654.12     3687.77     40.48 o
   5   7   7      109.26      107.43      7.82 o
   6   7   7     1346.78     1352.58     27.57 o
   7   7   7       20.00       28.39      8.80 o
   8   7   7      349.85      379.78     24.13 o
  -8   8   7        0.00       13.78     12.91 o
  -7   8   7        4.78       13.78     13.35 o
  -6   8   7        7.77        3.48     13.20 o
  -5   8   7        5.80        4.80      7.66 o
  -4   8   7        6.90        3.83     13.49 o
  -3   8   7        1.05        3.28      8.78 o
  -2   8   7       17.75        1.59      5.47 o
  -1   8   7       21.55       24.19     11.25 o
   0   8   7       64.23       67.68      5.22 o
   1   8   7       21.52       26.60      4.76 o
   2   8   7       17.70        9.93      4.64 o
   3   8   7        1.04       -1.65      6.48 o
   4   8   7        6.93       -2.24      5.60 o
   5   8   7        5.79        3.11      6.18 o
   6   8   7        7.78       13.46      7.64 o
   7   8   7        4.76       -1.56      8.95 o
   8   8   7        0.00       11.76      9.38 o
  -8   9   7        6.36        4.21     12.04 o
  -7   9   7      614.35      610.14     33.08 o
  -6   9   7        3.95      -11.90     11.90 o
  -5   9   7     1633.55     1608.73     35.98 o
  -4   9   7       29.18       30.87     10.30 o
  -3   9   7     3173.95     3020.49     64.13 o
  -2   9   7       61.01       57.40      7.96 o
  -1   9   7     5805.55     5503.42     81.32 o
   0   9   7       15.29       13.32      4.63 o
   1   9   7     5803.11     5564.88     56.10 o
   2   9   7       60.90       57.92      6.53 o
   3   9   7     3173.47     3051.99     42.20 o
   4   9   7       29.18       21.79      8.07 o
   5   9   7     1634.56     1613.72     30.67 o
   6   9   7        3.92        2.58      7.52 o
   7   9   7      614.29      582.90     28.01 o
   8   9   7        6.35       16.86     12.00 o
  -7  10   7        4.41       20.31     14.22 o
  -6  10   7       11.93       22.64     15.24 o
  -5  10   7        9.27        0.53      8.94 o
  -4  10   7       11.54        4.92     12.55 o
  -3  10   7       29.11       23.58      7.76 o
  -2  10   7       21.64       23.43      9.13 o
  -1  10   7       11.22        6.74      8.09 o
   0  10   7       40.13       37.20      5.76 o
   1  10   7       11.22       -1.22      5.40 o
   2  10   7       21.63       25.82      6.11 o
   3  10   7       29.11       32.52      6.76 o
   4  10   7       11.57        3.35      6.98 o
   5  10   7        9.26       -1.50      7.30 o
   6  10   7       11.95        4.52      8.07 o
   7  10   7        4.41      -14.44     14.44 o
  -7  11   7       39.03       65.29     16.40 o
  -6  11   7      163.54      147.28     21.33 o
  -5  11   7      104.56      112.50     14.11 o
  -4  11   7      637.44      680.83     47.45 o
  -3  11   7      243.29      229.64     14.07 o
  -2  11   7     1222.56     1178.91     32.86 o
  -1  11   7      503.73      508.24     25.97 o
   0  11   7     1181.39     1155.03     21.08 o
   1  11   7      503.21      531.28     15.99 o
   2  11   7     1223.78     1247.28     22.62 o
   3  11   7      242.83      277.71     13.03 o
   4  11   7      637.22      617.83     18.25 o
   5  11   7      104.51      142.70     12.33 o
   6  11   7      163.81      168.07     13.93 o
   7  11   7       38.88       65.85     13.64 o
  -6  12   7        2.69       10.01     15.09 o
  -5  12   7        7.46        4.50     14.51 o
  -4  12   7        8.24       11.51      9.69 o
  -3  12   7        0.42        1.34      7.71 o
  -2  12   7        8.22       12.25      9.79 o
  -1  12   7       10.94        5.95      9.75 o
   0  12   7       11.36        5.27     16.18 o
   1  12   7       10.96       17.31      6.72 o
   2  12   7        8.22        8.28      6.49 o
   3  12   7        0.42       -6.31      6.31 o
   4  12   7        8.24        7.22      7.30 o
   5  12   7        7.44        6.84      7.71 o
   6  12   7        2.69        4.51      9.13 o
  -5  13   7        0.41       17.41     16.69 o
  -4  13   7      681.52      807.04     40.92 o
  -3  13   7        1.49       -2.08     11.00 o
  -2  13   7     1132.58     1204.47     29.06 o
  -1  13   7        3.55       -9.29      9.29 o
   0  13   7     1112.76     1116.96     70.37 o
   1  13   7        3.55        8.79      6.24 o
   2  13   7     1133.31     1234.99     24.13 o
   3  13   7        1.56        0.58      7.02 o
   4  13   7      681.28      765.69     22.56 o
   5  13   7        0.41        6.09      8.50 o
  -4  14   7       31.43       49.77     17.99 o
  -3  14   7       12.50       29.74     12.10 o
  -2  14   7       35.23       40.94     12.06 o
  -1  14   7        6.86       13.80     11.07 o
   0  14   7       54.89       51.71     12.76 o
   1  14   7        6.87        7.60      8.90 o
   2  14   7       35.24       42.80      8.01 o
   3  14   7       12.50       15.43      8.44 o
   4  14   7       31.44       32.39      9.62 o
  -2  15   7       46.89       55.28     19.01 o
  -1  15   7      454.95      569.37     38.16 o
   0  15   7       25.94       61.81     19.01 o
   1  15   7      454.76      478.85     35.69 o
   2  15   7       46.92       68.10     15.16 o
  -2   0   8      671.59      596.75      8.82 o
   0   0   8     2909.79     2985.62     33.22 o
   2   0   8      669.94      610.50     14.41 o
   4   0   8      279.16      198.52     19.95 o
   6   0   8      253.83      261.34     16.59 o
   8   0   8       23.95       10.92     10.77 o
  -9   1   8      239.44      231.60     14.10 o
  -8   1   8       96.47       93.73     16.69 o
  -3   1   8    10337.00    10796.68    178.33 o
  -2   1   8     4670.67     4953.81     42.82 o
  -1   1   8    20399.09    21531.21    150.94 o
   0   1   8     6367.91     6832.35     52.18 o
   1   1   8    20398.86    21292.74    152.18 o
   2   1   8     4671.34     4865.00     45.34 o
   3   1   8    10337.29    10627.73     73.90 o
   4   1   8     1921.45     1995.51     18.69 o
   5   1   8     4055.69     4099.93     38.25 o
   6   1   8      497.19      487.04     14.59 o
   7   1   8     1117.22     1085.67     25.72 o
   8   1   8       96.54       74.41     10.96 o
   9   1   8      239.52      229.75     16.47 o
  -9   2   8       13.95       -0.13      8.00 o
  -8   2   8       10.23        1.89     12.62 o
  -4   2   8       13.49       -7.69      7.69 o
  -3   2   8        1.69        1.54      4.97 o
  -1   2   8      232.18      282.48     10.43 o
   0   2   8      500.17      494.59     13.12 o
   1   2   8      233.20      299.57      6.44 o
   3   2   8        1.83       -0.80      3.29 o
   4   2   8       13.73       -4.05      4.05 o
   5   2   8       33.00       41.42      5.71 o
   6   2   8       35.32       37.16      8.09 o
   7   2   8       35.44       15.51     10.98 o
   8   2   8       10.16       -6.54      8.54 o
   9   2   8       13.96       -4.47     10.39 o
  -9   3   8        3.08       -1.16     11.61 o
  -8   3   8      350.44      336.48     26.70 o
  -7   3   8        7.35       -3.92     11.17 o
  -5   3   8       12.11       13.78      9.58 o
  -4   3   8     5847.60     6001.15    107.95 o
  -3   3   8       52.09       55.29      6.22 o
  -2   3   8    13121.38    13243.47    122.86 o
  -1   3   8      129.80      132.79      7.62 o
   0   3   8    17259.38    17001.83    161.66 o
   1   3   8      129.77      126.14      7.06 o
   2   3   8    13123.16    13001.52    109.47 o
   3   3   8       52.06       53.21      4.57 o
   4   3   8     5847.03     5765.87     47.72 o
   5   3   8       12.10       12.73      4.10 o
   6   3   8     1640.74     1625.17     24.16 o
   7   3   8        7.34        3.51      7.42 o
   8   3   8      350.55      363.32     17.97 o
   9   3   8        3.08        1.98      9.58 o
  -9   4   8       38.92       15.82     12.48 o
  -8   4   8       46.54       57.17     15.53 o
  -7   4   8       57.29       59.20     15.09 o
  -6   4   8      112.25      107.37     14.22 o
  -5   4   8      217.98      195.16     17.12 o
  -4   4   8       59.39       54.24     11.54 o
  -3   4   8     1021.49     1075.97     20.39 o
  -2   4   8      113.02      103.02     12.19 o
  -1   4   8      754.89      714.28     14.76 o
   0   4   8      410.27      465.24     12.13 o
   1   4   8      755.83      739.28     11.67 o
   2   4   8      113.42      114.75      6.01 o
   3   4   8     1021.26     1056.51     15.83 o
   4   4   8       59.17       56.08      4.96 o
   5   4   8      217.54      200.73     10.83 o
   6   4   8      112.20      119.32      8.52 o
   7   4   8       57.34       50.08      9.23 o
   8   4   8       46.56       41.57     10.13 o
   9   4   8       38.91       52.82     11.35 o
  -8   5   8      103.44      110.57     17.56 o
  -7   5   8      296.83      284.68     24.23 o
  -6   5   8      348.71      365.47     17.37 o
  -5   5   8     1275.37     1228.55     39.03 o
  -4   5   8     1191.55     1171.68     35.40 o
  -3   5   8     3534.21     3586.27     74.58 o
  -2   5   8     2429.27     2311.28     53.98 o
  -1   5   8     5911.98     6007.15     65.39 o
   0   5   8     2868.32     2722.80     35.56 o
   1   5   8     5911.57     5945.58     82.18 o
   2   5   8     2429.95     2333.07     25.68 o
   3   5   8     3534.40     3574.67     32.27 o
   4   5   8     1191.13     1207.35     21.17 o
   5   5   8     1275.47     1286.37     24.80 o
   6   5   8      348.71      372.09     15.92 o
   7   5   8      296.96      310.19     20.44 o
   8   5   8      103.46      127.02     24.23 o
   9   5   8       48.15       43.32     14.35 o
  -8   6   8        6.25        0.15     12.91 o
  -7   6   8      112.78      143.50     18.86 o
  -6   6   8       30.78       46.64      9.28 o
  -5   6   8      176.04      162.39     12.61 o
  -4   6   8      143.21      136.77     11.44 o
  -3   6   8       54.67       36.27     10.74 o
  -2   6   8      261.21      282.35     14.47 o
  -1   6   8      504.59      471.16     17.23 o
   0   6   8      315.10      286.96     14.95 o
   1   6   8      504.58      455.40     12.34 o
   2   6   8      261.53      282.11      8.72 o
   3   6   8       54.66       58.06      4.59 o
   4   6   8      143.36      158.82      8.33 o
   5   6   8      176.02      210.19     23.99 o
   6   6   8       30.82       52.07     10.56 o
   7   6   8      112.78      122.07     11.88 o
   8   6   8        6.31       21.92     11.71 o
   9   6   8       24.02       46.72     19.15 o
  -8   7   8       11.22       35.84     14.22 o
  -7   7   8      299.64      363.91     29.46 o
  -6   7   8       99.87      114.91     19.23 o
  -5   7   8     1159.86     1192.03     29.33 o
  -4   7   8      322.37      326.12     24.23 o
  -3   7   8     2857.88     2806.38     67.33 o
  -2   7   8      755.54      750.86     20.24 o
  -1   7   8     4884.40     4727.48     59.06 o
   0   7   8     1096.36     1108.44     21.14 o
   1   7   8     4884.13     4627.01     49.43 o
   2   7   8      755.37      755.43     16.54 o
   3   7   8     2857.95     2813.71     32.94 o
   4   7   8      322.40      347.52     10.29 o
   5   7   8     1159.71     1157.97     23.97 o
   6   7   8       99.72      117.09     13.87 o
   7   7   8      299.49      344.10     17.80 o
   8   7   8       11.14       15.95     11.96 o
  -8   8   8       27.66       35.11     14.66 o
  -7   8   8       10.33       19.88     14.66 o
  -6   8   8       15.70       16.25     13.93 o
  -5   8   8       22.24        4.95      8.08 o
  -4   8   8       27.57       32.77      8.77 o
  -3   8   8        2.73        2.19      6.97 o
  -2   8   8       37.24       48.78     10.95 o
  -1   8   8      133.17      126.07     11.19 o
   0   8   8        3.43       12.94      6.87 o
   1   8   8      132.59      107.86      6.30 o
   2   8   8       37.14       46.07      7.23 o
   3   8   8        2.60        0.12      5.74 o
   4   8   8       27.61       35.65      6.26 o
   5   8   8       22.41       14.39      6.96 o
   6   8   8       15.66       13.29      7.88 o
   7   8   8       10.28       11.99      9.19 o
   8   8   8       27.64       14.42     11.85 o
  -7   9   8       16.13       22.93     14.95 o
  -6   9   8      482.57      518.29     33.52 o
  -5   9   8       49.06       47.10     10.12 o
  -4   9   8     1439.15     1487.95     34.37 o
  -3   9   8       73.75       72.54     10.81 o
  -2   9   8     2916.70     2940.84     79.04 o
  -1   9   8      145.98      136.98     18.21 o
   0   9   8     3706.21     3726.86     60.15 o
   1   9   8      145.98      131.40      7.56 o
   2   9   8     2916.72     2851.37     34.72 o
   3   9   8       73.83       66.57      7.27 o
   4   9   8     1439.56     1446.84     24.46 o
   5   9   8       49.15       56.48      9.69 o
   6   9   8      482.76      516.50     25.60 o
   7   9   8       16.16       19.70      9.86 o
   8   9   8      105.13      139.44     26.12 o
  -7  10   8       11.89       23.07     14.80 o
  -6  10   8        7.52       34.82     15.67 o
  -5  10   8       24.23       27.63     10.14 o
  -4  10   8        7.41       -2.95      8.56 o
  -3  10   8       25.48       26.34      8.06 o
  -2  10   8       13.73        2.51      7.01 o
  -1  10   8      126.94      126.34     13.30 o
   0  10   8        3.45       16.32     17.27 o
   1  10   8      126.74      134.89      7.96 o
   2  10   8       13.85       10.31      5.64 o
   3  10   8       25.42       23.29      6.46 o
   4  10   8        7.31        1.70      6.35 o
   5  10   8       24.33       29.80      7.94 o
   6  10   8        7.52       11.88      8.89 o
   7  10   8       11.88       20.40     10.29 o
  -6  11   8       30.72       47.74     16.83 o
  -5  11   8      196.97      228.78     17.38 o
  -4  11   8      127.37      127.02     21.98 o
  -3  11   8      571.93      572.68     36.25 o
  -2  11   8      296.77      284.73     19.20 o
  -1  11   8      864.70      851.04     27.85 o
   0  11   8      374.68      389.12     51.87 o
   1  11   8      865.08      854.57     21.26 o
   2  11   8      296.80      307.52     12.49 o
   3  11   8      572.14      585.20     16.68 o
   4  11   8      127.31      148.85     10.71 o
   5  11   8      197.07      185.26     17.51 o
   6  11   8       30.69       19.43     10.05 o
  -6  12   8        1.84       -2.90     14.80 o
  -5  12   8       16.30       -3.19     14.95 o
  -4  12   8       11.56       23.33     10.66 o
  -3  12   8       18.46       13.60      8.61 o
  -2  12   8       25.26       18.13      8.55 o
  -1  12   8       13.40       15.51     10.54 o
   0  12   8        0.39       -8.62      8.62 o
   1  12   8       13.40       17.10      6.07 o
   2  12   8       25.46       23.44      6.76 o
   3  12   8       18.45       21.05      7.14 o
   4  12   8       11.46       14.43      7.43 o
   5  12   8       16.30       13.59      7.94 o
   6  12   8        1.83       -5.09      8.60 o
  -5  13   8      263.68      258.71     27.42 o
  -4  13   8       73.25       62.25     18.86 o
  -3  13   8      608.63      627.03     27.78 o
  -2  13   8      146.61      149.26     16.00 o
  -1  13   8      872.53      864.06     31.16 o
   0  13   8      208.69      181.70     29.89 o
   1  13   8      872.58      862.13     30.08 o
   2  13   8      146.53      139.69      9.92 o
   3  13   8      608.54      656.38     18.71 o
   4  13   8       73.23       53.75      9.17 o
   5  13   8      263.55      282.75     16.49 o
  -3  14   8       31.95       47.25     13.64 o
  -2  14   8       90.42       64.54     13.80 o
  -1  14   8       50.31       56.56     13.99 o
   0  14   8      159.10      157.28     21.41 o
   1  14   8       50.27       59.19     11.25 o
   2  14   8       90.48       67.29     14.17 o
   3  14   8       31.94       22.98     12.55 o
  -1  15   8       17.81        5.37     15.24 o
   0  15   8      219.48      227.90     48.61 o
   1  15   8       17.80        3.48     11.83 o
  -9   0   9        2.30        1.60     13.06 o
  -1   0   9      609.28      470.76     10.11 o
   1   0   9      610.18      478.81     19.37 o
   3   0   9      453.47      380.66     18.06 o
   5   0   9      129.71       79.44     10.15 o
   7   0   9       13.69       10.11     11.97 o
   9   0   9        2.20      -15.53     15.53 o
  -9   1   9        0.96       -8.14      8.14 o
  -3   1   9      556.36      526.85     23.36 o
  -2   1   9     7441.82     7339.97     62.18 o
  -1   1   9     1011.48      940.04     11.37 o
   0   1   9     5950.07     5698.92     45.12 o
   1   1   9     1010.14      927.75     16.03 o
   2   1   9     7449.00     7282.21     74.97 o
   3   1   9      556.38      575.00      9.42 o
   4   1   9     3697.76     3580.54     29.46 o
   5   1   9      264.60      242.34      8.44 o
   6   1   9      640.02      566.75     15.64 o
   7   1   9       40.77       32.03      7.79 o
   8   1   9      167.58      152.87     13.45 o
   9   1   9        1.02       -2.61      9.56 o
  -9   2   9        1.37        0.44     12.77 o
  -8   2   9       54.04       68.49     16.25 o
  -4   2   9      766.74      854.20     30.18 o
  -3   2   9      266.60      262.89      7.62 o
  -2   2   9     1626.88     1708.43     22.48 o
  -1   2   9      283.26      241.23      8.02 o
   0   2   9     2273.27     2285.54     24.58 o
   1   2   9      283.75      245.61      7.83 o
   2   2   9     1626.80     1676.95     21.06 o
   3   2   9      266.66      250.59      6.97 o
   4   2   9      767.10      801.00     12.40 o
   5   2   9       63.34       71.84      7.40 o
   6   2   9      251.67      239.61     11.49 o
   7   2   9        6.07       -7.41      7.41 o
   8   2   9       54.08       41.34     10.33 o
   9   2   9        1.39       -4.86      9.38 o
  -9   3   9       53.40       51.66     15.53 o
  -8   3   9       37.00       23.51     14.51 o
  -5   3   9     2389.39     2371.64     57.02 o
  -4   3   9      340.17      304.04     21.69 o
  -3   3   9     5504.21     5411.19     59.78 o
  -2   3   9      646.04      636.70     12.42 o
  -1   3   9    12475.28    12515.73    117.91 o
   0   3   9      298.91      323.25     12.15 o
   1   3   9    12469.48    12272.83    121.43 o
   2   3   9      646.16      627.94     22.69 o
   3   3   9     5503.77     5322.68     50.11 o
   4   3   9      340.18      312.70      9.84 o
   5   3   9     2390.73     2288.48     57.80 o
   6   3   9       39.63       33.38      6.11 o
   7   3   9      551.51      496.67     18.61 o
   8   3   9       37.02       36.07      9.85 o
   9   3   9       53.33       42.03     11.24 o
  -9   4   9        3.63        3.77     13.06 o
  -8   4   9       26.62       48.90     15.67 o
  -7   4   9       15.23       11.90     13.06 o
  -6   4   9      169.44      220.99     19.44 o
  -5   4   9       39.98       32.65     11.61 o
  -4   4   9      547.59      562.66     19.78 o
  -3   4   9       97.94       97.59      6.03 o
  -2   4   9     1325.25     1319.69     19.94 o
  -1   4   9      264.53      274.76     10.15 o
   0   4   9     2105.31     2067.91     30.09 o
   1   4   9      263.98      277.35      7.23 o
   2   4   9     1325.14     1315.50     16.79 o
   3   4   9       97.58      102.69      4.80 o
   4   4   9      547.80      564.94     15.83 o
   5   4   9       39.87       51.07      6.22 o
   6   4   9      169.51      192.69     11.70 o
   7   4   9       15.13        6.37      9.82 o
   8   4   9       26.59       16.35     11.50 o
   9   4   9        3.58        2.19     11.85 o
  -9   5   9       20.16       10.01     13.35 o
  -8   5   9       98.55       92.57     18.28 o
  -7   5   9      242.02      228.24     23.36 o
  -6   5   9      593.26      578.41     23.65 o
  -5   5   9      880.91      875.96     33.23 o
  -4   5   9     1865.17     1870.18     49.91 o
  -3   5   9     1422.99     1382.41     25.83 o
  -2   5   9     4401.11     4544.73     89.16 o
  -1   5   9     3998.22     3876.17     47.81 o
   0   5   9     6234.80     6500.11     70.89 o
   1   5   9     3995.36     3958.89     47.70 o
   2   5   9     4398.51     4364.16     42.41 o
   3   5   9     1423.27     1409.54     18.85 o
   4   5   9     1865.46     1906.10     29.84 o
   5   5   9      882.24      877.61     20.68 o
   6   5   9      593.44      587.64     27.16 o
   7   5   9      241.92      238.84     32.43 o
   8   5   9       98.35       80.92     25.17 o
   9   5   9       20.21       32.48     13.37 o
  -8   6   9       63.01       56.59     16.69 o
  -7   6   9       91.10      102.15     19.01 o
  -6   6   9      128.71      138.04     18.21 o
  -5   6   9      305.25      306.14     16.66 o
  -4   6   9      284.64      288.89     21.91 o
  -3   6   9      731.47      712.73     30.62 o
  -2   6   9      453.08      494.11     18.35 o
  -1   6   9     1250.28     1273.76     23.14 o
   0   6   9      444.47      480.61     14.57 o
   1   6   9     1250.05     1219.12     29.03 o
   2   6   9      453.04      501.05     10.12 o
   3   6   9      731.46      752.61     15.09 o
   4   6   9      284.61      303.44     10.54 o
   5   6   9      305.30      299.61     14.44 o
   6   6   9      128.69      119.94     11.15 o
   7   6   9       91.07      107.79     15.45 o
   8   6   9       63.00       65.92     13.94 o
  -8   7   9       46.04       63.55     17.12 o
  -7   7   9      372.87      321.54     27.57 o
  -6   7   9      279.81      285.07     17.08 o
  -5   7   9     1026.31     1020.28     27.86 o
  -4   7   9     1150.44     1135.97     28.62 o
  -3   7   9     2814.45     2851.71     48.02 o
  -2   7   9     2714.27     2651.51     37.42 o
  -1   7   9     3020.99     2933.79     73.45 o
   0   7   9     3297.60     3189.04     36.38 o
   1   7   9     3022.84     2889.49     44.26 o
   2   7   9     2714.41     2619.05     29.99 o
   3   7   9     2814.86     2811.38     35.44 o
   4   7   9     1149.97     1166.11     19.97 o
   5   7   9     1025.96     1009.68     23.72 o
   6   7   9      280.05      321.84     16.56 o
   7   7   9      373.19      331.28     17.54 o
   8   7   9       46.08       39.50     15.89 o
  -8   8   9       15.05       26.26     14.95 o
  -7   8   9       17.86       12.33     14.95 o
  -6   8   9       56.65       52.09     16.54 o
  -5   8   9       50.19       20.39      9.42 o
  -4   8   9      238.90      255.68     16.20 o
  -3   8   9      110.48      112.31     11.54 o
  -2   8   9      488.86      497.68     20.73 o
  -1   8   9      180.45      178.77     10.79 o
   0   8   9      512.40      491.85     15.50 o
   1   8   9      180.34      192.21     11.06 o
   2   8   9      489.48      478.46     11.83 o
   3   8   9      110.26      109.50      7.60 o
   4   8   9      239.23      257.22     20.34 o
   5   8   9       50.00       60.31      7.56 o
   6   8   9       56.89       81.28     10.89 o
   7   8   9       17.75       23.47      9.78 o
   8   8   9       15.20       12.70     22.64 o
  -7   9   9       98.22      106.79     19.44 o
  -6   9   9        0.93       10.16     14.66 o
  -5   9   9      549.57      570.86     23.32 o
  -4   9   9       14.83       13.06      8.41 o
  -3   9   9     1756.94     1759.82     37.81 o
  -2   9   9       12.53       12.79      6.79 o
  -1   9   9     2269.04     2089.28     34.11 o
   0   9   9        2.21       -6.08      6.08 o
   1   9   9     2270.77     2123.17     34.64 o
   2   9   9       12.59       17.75      5.53 o
   3   9   9     1757.19     1760.37     41.84 o
   4   9   9       14.76       21.62      7.54 o
   5   9   9      548.66      561.87     20.07 o
   6   9   9        0.92       -1.35      8.44 o
   7   9   9       98.31      106.14     12.85 o
  -7  10   9       22.94       29.16     16.25 o
  -6  10   9      116.39      136.83     21.33 o
  -5  10   9       49.54       42.65     11.54 o
  -4  10   9      298.44      343.12     20.19 o
  -3  10   9       84.50       73.46     11.42 o
  -2  10   9      491.65      503.00     18.12 o
  -1  10   9      130.05      115.31     10.69 o
   0  10   9      522.92      519.42     23.11 o
   1  10   9      130.00      119.74     10.89 o
   2  10   9      491.78      504.63     13.51 o
   3  10   9       84.42       78.18      7.80 o
   4  10   9      298.35      323.11     13.66 o
   5  10   9       49.46       49.98     13.83 o
   6  10   9      116.34      126.35     17.24 o
   7  10   9       22.89       24.00     16.50 o
  -6  11   9      153.00      172.52     23.94 o
  -5  11   9      142.34      167.66     16.26 o
  -4  11   9      304.39      294.99     19.39 o
  -3  11   9      336.97      375.53     21.98 o
  -2  11   9      625.63      590.60     20.09 o
  -1  11   9      414.01      446.18     18.37 o
   0  11   9     1074.51     1015.68     25.68 o
   1  11   9      414.33      454.99     18.59 o
   2  11   9      624.50      577.79     14.72 o
   3  11   9      337.17      383.87     14.20 o
   4  11   9      304.68      280.54     13.61 o
   5  11   9      142.20      163.93     13.88 o
   6  11   9      152.81      149.67     14.15 o
  -5  12   9       22.16       22.64     16.69 o
  -4  12   9        2.83       17.34     10.51 o
  -3  12   9       45.23       68.58     10.78 o
  -2  12   9        0.07        5.26      8.33 o
  -1  12   9       83.60       97.34     11.23 o
   0  12   9        0.57       -0.72      7.80 o
   1  12   9       83.46      111.58     15.56 o
   2  12   9        0.07       -7.72      7.72 o
   3  12   9       45.09       55.05      8.36 o
   4  12   9        2.83       15.92     11.33 o
   5  12   9       22.09       13.99      7.82 o
  -4  13   9       50.22       80.09     20.31 o
  -3  13   9      253.09      251.43     20.16 o
  -2  13   9      133.41      139.85     27.57 o
  -1  13   9      335.01      315.83     22.01 o
   0  13   9      272.98      335.75     35.91 o
   1  13   9      334.99      299.86     25.26 o
   2  13   9      132.78      142.83     14.05 o
   3  13   9      252.91      224.01     16.62 o
   4  13   9       50.54       69.34     11.08 o
  -3  14   9      140.93      154.10     24.23 o
  -2  14   9      115.37      119.63     16.48 o
  -1  14   9      212.46      227.69     16.76 o
   0  14   9      146.23      150.49     16.38 o
   1  14   9      212.45      203.33     20.24 o
   2  14   9      115.41      110.32     15.86 o
   3  14   9      140.97      163.94     24.74 o
  -1  15   9      200.54      219.39     32.21 o
   0  15   9        2.12        7.30     14.00 o
   1  15   9      200.82      221.86     33.81 o
  -2   0  10     8079.76     8163.09    120.03 o
   0   0  10     7942.12     8139.75     99.24 o
   2   0  10     8084.75     8302.43    101.25 o
   4   0  10     3813.40     3796.63     55.68 o
   6   0  10      855.16      809.99     25.37 o
   8   0  10      290.55      292.28     27.93 o
  -9   1  10       50.49       67.04     17.12 o
  -3   1  10     4109.77     4168.26     55.28 o
  -2   1  10     2613.18     2656.23     30.78 o
  -1   1  10     9228.63     9253.17     77.90 o
   0   1  10     3443.48     3651.30     41.33 o
   1   1  10     9225.11     9256.17     92.31 o
   2   1  10     2613.75     2646.76     33.81 o
   3   1  10     4110.07     4217.87     48.72 o
   4   1  10     1121.59     1132.75     14.67 o
   5   1  10     1751.70     1702.02     25.51 o
   6   1  10      314.57      271.45     15.14 o
   7   1  10      454.66      412.18     15.86 o
   8   1  10       72.43       66.45     10.58 o
   9   1  10       50.45       48.31     11.24 o
  -9   2  10      115.91      120.87     19.15 o
  -4   2  10      670.67      694.30     28.73 o
  -3   2  10     3434.77     3485.80     33.86 o
  -2   2  10     1236.62     1218.07     15.29 o
  -1   2  10     7001.59     7428.03     74.33 o
   0   2  10      694.14      606.65     13.24 o
   1   2  10     6999.84     7453.52     76.80 o
   2   2  10     1238.33     1178.05     17.45 o
   3   2  10     3434.92     3505.23     31.57 o
   4   2  10      670.13      686.94     11.71 o
   5   2  10     1617.85     1637.07     23.48 o
   6   2  10       97.79       90.04      8.59 o
   7   2  10      501.08      465.65     18.36 o
   8   2  10       54.58       55.67     10.21 o
   9   2  10      115.92      133.84     13.90 o
  -9   3  10        0.06      -12.91     12.91 o
  -8   3  10      141.28      146.99     21.18 o
  -5   3  10        2.65        4.21      9.87 o
  -4   3  10     2738.73     2786.02     39.78 o
  -3   3  10       28.58       33.52      3.43 o
  -2   3  10     5982.03     6099.44     62.53 o
  -1   3  10       16.22        5.38      6.89 o
   0   3  10     6927.13     7301.78     99.54 o
   1   3  10       16.15       -0.04      4.68 o
   2   3  10     5982.83     6056.39     65.93 o
   3   3  10       28.55       39.55      4.23 o
   4   3  10     2736.86     2724.58     38.38 o
   5   3  10        2.67        8.56      4.49 o
   6   3  10      667.86      648.07     17.82 o
   7   3  10        2.15       19.20     10.74 o
   8   3  10      141.24      135.30     16.42 o
   9   3  10        0.06       -2.65     11.38 o
  -9   4  10        7.58        2.32     13.78 o
  -8   4  10       64.84       70.81     17.99 o
  -7   4  10      110.89       95.18     17.85 o
  -6   4  10      307.63      355.93     23.80 o
  -5   4  10      388.76      377.98     24.38 o
  -4   4  10      633.14      645.52     17.14 o
  -3   4  10      590.40      572.30      9.86 o
  -2   4  10     1353.71     1375.11     26.93 o
  -1   4  10     1868.06     1714.98     31.29 o
   0   4  10     2189.83     2279.10     31.54 o
   1   4  10     1865.51     1728.46     20.74 o
   2   4  10     1353.12     1381.43     23.29 o
   3   4  10      589.85      564.75     12.31 o
   4   4  10      633.81      626.07     18.45 o
   5   4  10      389.02      390.82     11.48 o
   6   4  10      307.92      334.60     14.61 o
   7   4  10      110.39      118.00     14.08 o
   8   4  10       64.88       52.32     19.44 o
   9   4  10        7.50       -8.40     14.87 o
  -9   5  10      122.67      150.03     20.89 o
  -8   5  10        4.86       23.65     15.38 o
  -7   5  10      465.23      462.43     32.36 o
  -6   5  10        1.78       -1.31     10.30 o
  -5   5  10     1641.09     1622.35     47.88 o
  -4   5  10      109.80      101.53     13.42 o
  -3   5  10     4175.09     4257.17     60.63 o
  -2   5  10      274.99      250.90     13.37 o
  -1   5  10     6337.90     6326.86     69.81 o
   0   5  10      137.44      129.68      8.65 o
   1   5  10     6339.19     6293.25     70.32 o
   2   5  10      276.50      254.52      8.32 o
   3   5  10     4175.31     4205.95     42.97 o
   4   5  10      109.30      106.02      7.10 o
   5   5  10     1640.45     1618.44     23.76 o
   6   5  10        1.64       -0.47      6.57 o
   7   5  10      465.12      462.82     29.02 o
   8   5  10        4.93       -0.85     10.82 o
   9   5  10      122.64      105.13     16.46 o
  -8   6  10      152.08      148.00     21.47 o
  -7   6  10      144.00      161.35     22.49 o
  -6   6  10      495.70      488.60     21.22 o
  -5   6  10      264.45      223.60     21.33 o
  -4   6  10     1286.90     1311.41     42.80 o
  -3   6  10      184.98      169.10     13.93 o
  -2   6  10     2568.95     2547.19     43.23 o
  -1   6  10      630.10      571.84     16.12 o
   0   6  10     3154.18     3053.58     41.32 o
   1   6  10      630.11      599.45     16.86 o
   2   6  10     2568.44     2494.55     36.70 o
   3   6  10      185.01      187.96      7.94 o
   4   6  10     1286.70     1297.68     26.05 o
   5   6  10      264.50      278.72     11.79 o
   6   6  10      495.78      517.30     18.42 o
   7   6  10      144.04      147.25     15.69 o
   8   6  10      152.03      146.66     16.85 o
  -8   7  10       12.30        3.92     15.53 o
  -7   7  10      109.83      127.11     21.04 o
  -6   7  10       75.61       87.40     16.03 o
  -5   7  10      513.97      539.31     29.16 o
  -4   7  10      129.47      154.56     12.97 o
  -3   7  10     1364.77     1354.50     45.13 o
  -2   7  10      302.80      312.86     13.97 o
  -1   7  10     2248.37     2278.26     34.96 o
   0   7  10      609.52      648.13     18.60 o
   1   7  10     2248.65     2237.56     28.81 o
   2   7  10      302.14      332.53     12.62 o
   3   7  10     1365.31     1434.45     35.36 o
   4   7  10      129.88      135.16     10.08 o
   5   7  10      514.18      542.71     18.18 o
   6   7  10       75.71       69.71     10.11 o
   7   7  10      109.91       96.19     14.11 o
   8   7  10       12.26       15.31     11.64 o
  -8   8  10       53.37       69.94     18.28 o
  -7   8  10        3.31       -2.47     14.36 o
  -6   8  10      107.55      112.04     13.53 o
  -5   8  10       60.93       58.01     10.82 o
  -4   8  10      326.81      364.66     39.97 o
  -3   8  10      296.72      321.52     17.80 o
  -2   8  10      636.95      659.48     18.58 o
  -1   8  10      274.62      277.42     11.62 o
   0   8  10      600.70      580.15     14.83 o
   1   8  10      275.56      284.47     13.00 o
   2   8  10      637.37      627.57     17.62 o
   3   8  10      296.54      334.36     13.01 o
   4   8  10      326.76      351.79     14.96 o
   5   8  10       60.21       77.89     19.54 o
   6   8  10      107.71      124.33     13.44 o
   7   8  10        3.29        8.38     10.56 o
   8   8  10       53.44       75.66     14.60 o
  -7   9  10        6.65        4.93     15.82 o
  -6   9  10      378.27      376.82     32.50 o
  -5   9  10        4.66        8.57      9.49 o
  -4   9  10      866.29      871.11     27.60 o
  -3   9  10        3.64       18.51      8.87 o
  -2   9  10     1743.95     1683.70     30.98 o
  -1   9  10       14.43       28.57      6.67 o
   0   9  10     2491.36     2421.10     32.97 o
   1   9  10       14.38       19.49     11.00 o
   2   9  10     1742.76     1735.02     45.85 o
   3   9  10        3.60        0.19      6.04 o
   4   9  10      866.37      854.91     21.95 o
   5   9  10        4.64        3.50      7.79 o
   6   9  10      378.18      395.62     18.88 o
   7   9  10        6.62       13.48      9.31 o
  -7  10  10       57.22       65.15     19.30 o
  -6  10  10       93.19      113.47     20.46 o
  -5  10  10      224.88      225.96     17.57 o
  -4  10  10      135.31       98.74     13.22 o
  -3  10  10      585.50      656.20     24.97 o
  -2  10  10      228.44      228.76     13.86 o
  -1  10  10      733.16      750.35     20.46 o
   0  10  10      438.84      427.99     15.07 o
   1  10  10      733.61      769.75     21.82 o
   2  10  10      228.14      208.76     13.47 o
   3  10  10      585.75      637.92     16.82 o
   4  10  10      135.49      138.72     11.34 o
   5  10  10      224.76      227.33     14.55 o
   6  10  10       93.15      110.89     12.66 o
   7  10  10       57.31       60.60     11.34 o
  -6  11  10      182.60      225.34     26.55 o
  -5  11  10      284.66      297.50     20.62 o
  -4  11  10      360.95      368.92     21.80 o
  -3  11  10      736.99      704.00     27.13 o
  -2  11  10      667.29      689.23     22.11 o
  -1  11  10      979.89      945.71     21.67 o
   0  11  10      899.22      955.85     21.83 o
   1  11  10      980.30      905.02     24.86 o
   2  11  10      667.03      743.47     22.89 o
   3  11  10      737.01      746.92     16.99 o
   4  11  10      361.03      343.19     16.73 o
   5  11  10      284.50      270.20     16.65 o
   6  11  10      182.65      207.76     17.71 o
  -5  12  10        7.49        5.51     16.83 o
  -4  12  10      167.51      153.95     22.93 o
  -3  12  10        9.01        2.47     17.92 o
  -2  12  10      323.35      331.84     23.22 o
  -1  12  10       10.52       19.29      8.15 o
   0  12  10      558.70      549.46     18.42 o
   1  12  10       10.53       16.75      8.78 o
   2  12  10      323.14      310.63     20.63 o
   3  12  10        9.02       18.75      9.17 o
   4  12  10      168.06      159.63     11.07 o
   5  12  10        7.50        7.89      9.97 o
  -4  13  10        4.24        1.60     15.96 o
  -3  13  10      399.04      366.38     32.21 o
  -2  13  10        8.68       -4.28     10.79 o
  -1  13  10      498.07      509.57     21.95 o
   0  13  10        9.31        2.07      8.89 o
   1  13  10      498.42      516.56     22.29 o
   2  13  10        8.78        5.28      8.89 o
   3  13  10      399.19      407.92     21.13 o
   4  13  10        4.30       -0.67     10.76 o
  -3  14  10       16.61        9.87     16.69 o
  -2  14  10       95.45       91.37     25.10 o
  -1  14  10       22.91       29.74     10.59 o
   0  14  10      153.59      185.16     20.73 o
   1  14  10       22.97       25.03     12.44 o
   2  14  10       95.28       95.80     15.76 o
   3  14  10       16.49       10.85     11.78 o
  -1   0  11     7666.21     7625.05     94.43 o
   1   0  11     7661.19     7673.44     95.61 o
   3   0  11     3204.26     3134.08     46.54 o
   5   0  11     1628.59     1574.87     32.34 o
   7   0  11      482.21      469.82     24.16 o
   9   0  11       63.58       44.69     17.85 o
  -9   1  11      121.76      115.50     20.02 o
  -3   1  11     2492.37     2571.88     38.73 o
  -2   1  11     3619.10     3668.17     40.54 o
  -1   1  11     3674.01     3798.88     42.76 o
   0   1  11     5774.08     6006.03     63.38 o
   1   1  11     3674.47     3804.36     44.44 o
   2   1  11     3616.93     3637.59     43.84 o
   3   1  11     2492.17     2579.58     34.68 o
   4   1  11     1720.37     1629.80     20.92 o
   5   1  11     1026.34      983.29     16.44 o
   6   1  11      723.84      682.54     16.73 o
   7   1  11      365.92      341.71     15.41 o
   8   1  11      137.20      116.10     16.56 o
   9   1  11      121.73      117.82     12.94 o
  -9   2  11        1.39       16.40     15.24 o
  -4   2  11     1639.71     1664.58     47.30 o
  -3   2  11      536.67      491.43      9.03 o
  -2   2  11     3330.15     3327.22     38.20 o
  -1   2  11     1878.73     1837.82     31.13 o
   0   2  11     3570.13     3450.52     40.88 o
   1   2  11     1876.73     1798.15     26.43 o
   2   2  11     3330.71     3326.74     40.04 o
   3   2  11      536.57      532.62     12.31 o
   4   2  11     1638.21     1666.00     19.39 o
   5   2  11      302.56      294.47      8.96 o
   6   2  11      422.05      428.37     17.34 o
   7   2  11       71.55       54.74     12.34 o
   8   2  11      114.01      112.86     13.91 o
   9   2  11        1.34       -8.84     11.47 o
  -9   3  11       81.26       73.71     17.56 o
  -8   3  11       15.21        1.60     14.07 o
  -5   3  11     1213.64     1304.01     42.08 o
  -4   3  11       54.31       36.56     12.04 o
  -3   3  11     3727.75     3699.03     35.37 o
  -2   3  11      139.87      111.64      8.72 o
  -1   3  11     5139.06     5105.06     68.95 o
   0   3  11      378.45      365.67     14.31 o
   1   3  11     5140.78     5175.67     58.07 o
   2   3  11      139.84      112.04      7.88 o
   3   3  11     3727.80     3722.83     40.15 o
   4   3  11       54.33       65.40      5.51 o
   5   3  11     1213.35     1234.36     18.75 o
   6   3  11       61.38       57.97     14.15 o
   7   3  11      327.08      345.78     21.08 o
   8   3  11       15.21       33.15     12.41 o
   9   3  11       81.30       63.45     14.15 o
  -9   4  11        4.43      -14.22     14.22 o
  -8   4  11      279.50      296.44     28.15 o
  -5   4  11      109.44      111.00     16.83 o
  -4   4  11     3001.73     3006.84     44.73 o
  -3   4  11      472.43      508.64     12.43 o
  -2   4  11     5791.07     5822.43     76.72 o
  -1   4  11      468.31      451.10     16.09 o
   0   4  11     5946.44     5813.48     64.92 o
   1   4  11      469.69      459.02     13.84 o
   2   4  11     5793.99     5681.93     64.76 o
   3   4  11      473.10      493.61     20.80 o
   4   4  11     3001.16     2942.92     36.15 o
   5   4  11      109.30      112.50      7.36 o
   6   4  11      844.62      911.07     21.53 o
   7   4  11       13.99        4.53     10.35 o
   8   4  11      279.82      277.82     37.73 o
   9   4  11        4.50        7.59     11.91 o
  -8   5  11      100.87      110.28     20.46 o
  -7   5  11      205.89      185.44     22.64 o
  -6   5  11      392.41      400.33     26.99 o
  -5   5  11      582.88      576.48     29.89 o
  -4   5  11     1239.69     1207.95     26.17 o
  -3   5  11     1659.79     1591.58     33.81 o
  -2   5  11     2418.01     2348.89     46.94 o
  -1   5  11     1948.58     1802.15     34.47 o
   0   5  11     3025.90     2959.24     39.84 o
   1   5  11     1949.49     1801.81     29.04 o
   2   5  11     2418.52     2436.33     35.38 o
   3   5  11     1659.71     1603.91     27.71 o
   4   5  11     1239.59     1223.51     19.14 o
   5   5  11      582.51      565.27     16.03 o
   6   5  11      392.41      369.51     15.85 o
   7   5  11      205.99      237.45     17.85 o
   8   5  11      100.97       96.19     20.68 o
  -8   6  11       43.43        4.50     15.53 o
  -7   6  11      241.20      271.63     27.28 o
  -6   6  11       52.28       50.79     10.77 o
  -5   6  11     1043.33     1131.34     41.93 o
  -4   6  11      247.28      238.77     13.92 o
  -3   6  11     2755.18     2739.99     46.31 o
  -2   6  11      343.52      313.35     20.31 o
  -1   6  11     4378.99     4322.77     53.53 o
   0   6  11      139.53      129.13      9.64 o
   1   6  11     4379.46     4292.12     54.05 o
   2   6  11      343.60      305.02     13.90 o
   3   6  11     2755.59     2772.27     43.33 o
   4   6  11      247.30      239.82     10.08 o
   5   6  11     1043.16     1069.83     19.87 o
   6   6  11       52.29       55.11     10.70 o
   7   6  11      241.17      246.77     18.68 o
   8   6  11       43.45       50.52     13.23 o
  -8   7  11      130.94      116.37     20.89 o
  -7   7  11        3.32      -12.33     13.78 o
  -6   7  11      474.23      474.59     22.60 o
  -5   7  11       12.54       20.14      9.94 o
  -4   7  11     1182.40     1149.91     28.56 o
  -3   7  11       23.91       20.27     16.90 o
  -2   7  11     2176.80     2167.17     41.30 o
  -1   7  11      168.44      162.87     13.32 o
   0   7  11     2932.72     2778.92     40.66 o
   1   7  11      167.76      181.12     11.60 o
   2   7  11     2176.36     2169.53     35.43 o
   3   7  11       23.77       22.43      7.66 o
   4   7  11     1182.60     1175.68     20.80 o
   5   7  11       12.70       12.75      6.22 o
   6   7  11      474.15      469.17     18.30 o
   7   7  11        3.19       -2.67      9.82 o
   8   7  11      130.92      138.93     16.37 o
  -7   8  11       37.99       50.78     18.28 o
  -6   8  11      463.79      496.00     23.03 o
  -5   8  11      144.44      144.58     14.65 o
  -4   8  11      948.58      954.58     22.78 o
  -3   8  11      272.45      256.19     13.18 o
  -2   8  11     1942.54     1932.63     28.18 o
  -1   8  11      518.65      503.80     14.53 o
   0   8  11     2984.23     2905.02     36.19 o
   1   8  11      518.46      472.58     13.97 o
   2   8  11     1941.02     1857.81     33.79 o
   3   8  11      272.66      254.46     18.77 o
   4   8  11      948.92      930.64     19.31 o
   5   8  11      144.65      153.20      9.76 o
   6   8  11      463.73      492.82     23.03 o
   7   8  11       38.03       49.30     11.96 o
  -7   9  11      165.36      218.95     26.41 o
  -6   9  11       10.86        9.14     15.24 o
  -5   9  11      488.73      527.84     24.07 o
  -4   9  11       12.01        7.74     17.77 o
  -3   9  11      994.63      983.19     23.84 o
  -2   9  11       13.89       12.47      6.40 o
  -1   9  11     1770.29     1779.69     28.65 o
   0   9  11       49.98       47.27      7.22 o
   1   9  11     1769.81     1816.90     28.06 o
   2   9  11       13.87       18.40      7.51 o
   3   9  11      994.63      973.71     33.01 o
   4   9  11       12.06       10.37      6.79 o
   5   9  11      489.05      524.16     18.64 o
   6   9  11       10.88       10.99      8.35 o
   7   9  11      165.33      155.12     16.44 o
  -6  10  11       37.80       53.54     19.01 o
  -5  10  11       38.46       13.77     10.61 o
  -4  10  11       91.33       86.08     17.27 o
  -3  10  11      187.47      213.01     28.00 o
  -2  10  11      259.43      262.52     13.02 o
  -1  10  11      215.84      187.68     11.25 o
   0  10  11      450.58      485.34     15.94 o
   1  10  11      216.20      182.69     11.32 o
   2  10  11      258.76      241.41     14.62 o
   3  10  11      187.54      172.32     18.01 o
   4  10  11       91.60      100.57      9.47 o
   5  10  11       38.42       30.16      8.45 o
   6  10  11       37.97       61.80     10.27 o
  -6  11  11       50.21       72.84     20.02 o
  -5  11  11        9.70       28.15     17.27 o
  -4  11  11      199.90      184.82     17.02 o
  -3  11  11       29.96       32.01     11.18 o
  -2  11  11      372.29      342.73     15.47 o
  -1  11  11       62.28       77.73      9.27 o
   0  11  11      343.42      293.23     14.19 o
   1  11  11       62.28       74.15      9.02 o
   2  11  11      372.61      354.42     17.83 o
   3  11  11       30.02       59.21     14.62 o
   4  11  11      199.67      184.55     21.91 o
   5  11  11        9.86        7.40     22.64 o
   6  11  11       50.24       39.63     21.33 o
  -5  12  11      130.60      127.25     22.78 o
  -4  12  11       21.54       23.80     17.41 o
  -3  12  11      386.51      404.20     24.61 o
  -2  12  11       16.79       12.44     10.81 o
  -1  12  11      441.38      451.16     17.55 o
   0  12  11       10.74       14.86      7.72 o
   1  12  11      441.90      430.97     23.16 o
   2  12  11       16.77       29.79      9.77 o
   3  12  11      386.54      403.74     20.52 o
   4  12  11       21.53        0.84     12.59 o
   5  12  11      130.38      168.02     30.04 o
  -4  13  11       96.26       97.91     15.43 o
  -3  13  11        4.18        0.36     14.29 o
  -2  13  11      181.68      185.59     15.29 o
  -1  13  11       10.35       18.63     12.70 o
   0  13  11      175.62      173.10     15.11 o
   1  13  11       10.35        3.98      9.29 o
   2  13  11      181.83      160.03     14.86 o
   3  13  11        4.28        5.95     18.36 o
   4  13  11       96.02       39.18     22.64 o
  -2  14  11       66.20       59.21     14.50 o
  -1  14  11        4.70       24.48     14.00 o
   0  14  11       92.16      101.83     18.65 o
   1  14  11        4.84       12.12     11.42 o
   2  14  11       66.15       88.24     24.88 o
  -2   0  12     5683.04     5770.73    101.42 o
   0   0  12     8077.86     8156.88    101.76 o
   2   0  12     5681.66     5752.66     83.65 o
   4   0  12     2516.73     2439.55     67.62 o
   6   0  12      712.40      705.09     23.16 o
   8   0  12       85.60      114.19     18.94 o
  -9   1  12       20.16       45.13     17.56 o
  -3   1  12     1439.73     1415.20     22.08 o
  -2   1  12      710.29      704.29     17.60 o
  -1   1  12     1339.95     1318.18     25.08 o
   0   1  12     1217.78     1280.62     21.08 o
   1   1  12     1342.54     1313.39     22.10 o
   2   1  12      710.14      747.50     16.83 o
   3   1  12     1439.75     1424.16     24.37 o
   4   1  12      321.68      298.34     12.32 o
   5   1  12      318.82      292.33     12.84 o
   6   1  12      143.77      123.16     12.01 o
   7   1  12       48.73       23.98      9.34 o
   8   1  12       32.19       21.05     15.74 o
   9   1  12       20.15       18.02     12.03 o
  -9   2  12       20.80       15.67     16.54 o
  -4   2  12      605.95      597.23     29.46 o
  -3   2  12     3748.21     3711.71     71.39 o
  -2   2  12     1291.32     1286.36     36.20 o
  -1   2  12     6377.06     6510.18     82.99 o
   0   2  12     1912.20     1889.22     36.43 o
   1   2  12     6378.08     6285.37     93.63 o
   2   2  12     1290.51     1276.32     22.75 o
   3   2  12     3748.61     3712.55     46.79 o
   4   2  12      605.74      555.91     13.35 o
   5   2  12     1169.84     1195.95     16.60 o
   6   2  12      213.54      211.13     13.39 o
   7   2  12      230.63      238.74     24.09 o
   8   2  12       33.76       17.72     26.19 o
   9   2  12       20.82       44.97     13.58 o
  -9   3  12        4.85       23.51     16.54 o
  -5   3  12       42.37       18.14     12.19 o
  -4   3  12      998.85      919.93     36.27 o
  -3   3  12        0.92       -2.24      6.17 o
  -2   3  12     2112.52     2153.34     36.15 o
  -1   3  12      122.31       97.67      9.03 o
   0   3  12     3629.10     3726.72     55.14 o
   1   3  12      122.38       99.98     11.83 o
   2   3  12     2111.32     2128.36     31.12 o
   3   3  12        0.93       -4.67      5.84 o
   4   3  12     1000.24      969.22     19.82 o
   5   3  12       42.33       33.39      5.24 o
   6   3  12      454.39      423.14     19.39 o
   7   3  12       29.44       16.22     12.19 o
   8   3  12       79.14       71.17     13.37 o
   9   3  12        4.85      -10.43     23.14 o
  -8   4  12      167.11      153.22     22.93 o
  -5   4  12      714.99      692.70     33.37 o
  -4   4  12     1347.65     1378.01     44.55 o
  -3   4  12     2259.54     2284.56     38.48 o
  -2   4  12     2523.36     2568.65     41.99 o
  -1   4  12     3387.90     3249.51     50.52 o
   0   4  12     3085.13     3031.66     56.59 o
   1   4  12     3389.01     3257.05     42.53 o
   2   4  12     2523.26     2506.77     35.97 o
   3   4  12     2259.88     2295.02     34.00 o
   4   4  12     1347.15     1377.40     25.33 o
   5   4  12      715.15      755.17     15.15 o
   6   4  12      504.35      495.81     20.95 o
   7   4  12      162.21      156.67     15.08 o
   8   4  12      166.97      171.14     20.68 o
  -8   5  12      114.53      120.72     22.06 o
  -7   5  12       24.65       28.00     15.24 o
  -6   5  12      441.79      432.25     29.16 o
  -5   5  12      110.06      137.41     18.43 o
  -4   5  12      667.84      646.01     19.66 o
  -3   5  12      295.59      302.64     15.74 o
  -2   5  12     1302.80     1232.64     27.90 o
  -1   5  12      741.84      745.08     22.05 o
   0   5  12     2398.89     2429.49     51.79 o
   1   5  12      741.21      766.68     18.67 o
   2   5  12     1301.84     1231.87     34.00 o
   3   5  12      295.28      304.56     13.70 o
   4   5  12      668.32      627.41     18.24 o
   5   5  12      110.23      104.72      8.27 o
   6   5  12      441.82      453.34     17.28 o
   7   5  12       24.56       17.69     10.79 o
   8   5  12      114.45       79.78     13.90 o
  -8   6  12       16.97       48.90     17.56 o
  -7   6  12       79.09       76.76     19.30 o
  -6   6  12      159.53      156.76     15.03 o
  -5   6  12      154.30      161.64     19.30 o
  -4   6  12      641.98      651.85     20.93 o
  -3   6  12      179.30      193.36     13.32 o
  -2   6  12     1488.34     1533.72     32.91 o
  -1   6  12      302.04      301.55     16.26 o
   0   6  12     2071.92     2168.59     34.13 o
   1   6  12      302.04      276.42     13.35 o
   2   6  12     1487.40     1562.80     35.96 o
   3   6  12      179.24      180.23     11.88 o
   4   6  12      641.26      650.94     19.49 o
   5   6  12      154.23      138.28     12.25 o
   6   6  12      159.00      194.09     15.65 o
   7   6  12       79.06       71.89     23.87 o
   8   6  12       16.79       12.89     11.62 o
  -8   7  12       29.49       16.83     16.40 o
  -7   7  12       91.11      102.15     20.60 o
  -6   7  12       44.64       50.76     11.38 o
  -5   7  12      267.71      290.04     18.57 o
  -4   7  12      295.39      293.10     16.82 o
  -3   7  12      714.72      680.57     23.07 o
  -2   7  12      502.91      455.57     19.99 o
  -1   7  12     1035.43     1007.86     23.04 o
   0   7  12      288.96      258.74     13.72 o
   1   7  12     1035.55      994.62     23.41 o
   2   7  12      503.57      494.46     17.93 o
   3   7  12      714.47      683.11     20.65 o
   4   7  12      295.14      285.28     15.15 o
   5   7  12      267.61      285.52     11.94 o
   6   7  12       44.62       59.75      9.31 o
   7   7  12       91.11       99.73     13.58 o
   8   7  12       29.55       20.93     14.00 o
  -7   8  12      178.83      187.03     25.39 o
  -6   8  12       95.49       76.88     12.78 o
  -5   8  12      594.51      600.28     25.02 o
  -4   8  12      293.82      329.48     15.36 o
  -3   8  12     1291.31     1282.27     26.18 o
  -2   8  12      604.45      588.15     19.65 o
  -1   8  12     2120.50     2112.98     29.87 o
   0   8  12      871.14      849.42     18.27 o
   1   8  12     2120.41     2030.32     30.11 o
   2   8  12      604.27      590.47     32.78 o
   3   8  12     1291.73     1299.35     28.65 o
   4   8  12      294.04      290.08     24.53 o
   5   8  12      594.98      602.42     16.04 o
   6   8  12       95.51      110.58     10.85 o
   7   8  12      178.98      179.82     16.20 o
  -7   9  12        6.35       13.49     16.98 o
  -6   9  12       26.01       26.41     16.25 o
  -5   9  12        3.05       -5.78      9.43 o
  -4   9  12      214.42      216.42     13.63 o
  -3   9  12       28.57       30.00      8.24 o
  -2   9  12      413.97      392.05     16.76 o
  -1   9  12       12.97       23.52      6.78 o
   0   9  12      346.90      303.98     17.17 o
   1   9  12       13.02       15.82      9.38 o
   2   9  12      414.85      401.19     18.74 o
   3   9  12       28.59       26.31      9.08 o
   4   9  12      214.17      201.21     14.44 o
   5   9  12        3.05       22.24      9.50 o
   6   9  12       25.97       14.37      9.20 o
   7   9  12        6.37       19.30     10.59 o
  -6  10  12        7.20      -13.93     15.53 o
  -5  10  12      216.43      254.56     19.34 o
  -4  10  12       37.89       34.04      9.26 o
  -3  10  12      574.74      612.12     20.86 o
  -2  10  12       83.82       84.43     13.11 o
  -1  10  12      945.17      951.83     21.43 o
   0  10  12       73.79       72.24      8.73 o
   1  10  12      945.14      909.48     21.03 o
   2  10  12       84.00       74.72     11.15 o
   3  10  12      574.62      601.55     22.81 o
   4  10  12       37.86       18.66      9.90 o
   5  10  12      216.28      274.36     19.40 o
   6  10  12        7.29       15.19     12.85 o
  -5  11  12       92.43      106.65     22.78 o
  -4  11  12       26.57       41.26     12.31 o
  -3  11  12      112.18      108.54     23.22 o
  -2  11  12       46.02       41.67     10.28 o
  -1  11  12      288.85      270.33     20.04 o
   0  11  12       35.60       32.81      7.90 o
   1  11  12      288.47      248.77     13.57 o
   2  11  12       46.22       71.13     12.73 o
   3  11  12      112.21       99.93     12.94 o
   4  11  12       26.57       24.30     13.34 o
   5  11  12       92.61       81.30     17.03 o
  -5  12  12        9.22       20.75     17.85 o
  -4  12  12      616.13      609.58     28.78 o
  -3  12  12       17.87       22.78     11.90 o
  -2  12  12     1059.90     1124.77     29.39 o
  -1  12  12       16.19       25.59      9.48 o
   0  12  12     1204.09     1238.49     30.67 o
   1  12  12       16.19        8.39      9.11 o
   2  12  12     1059.85     1084.21     50.81 o
   3  12  12       17.88       50.80     17.27 o
   4  12  12      615.69      764.96     51.80 o
   5  12  12        9.23       15.53     21.47 o
  -3  13  12       25.79       50.87     13.47 o
  -2  13  12       82.09       86.28     12.75 o
  -1  13  12       99.83       97.41     13.91 o
   0  13  12       92.13       98.64     12.89 o
   1  13  12       99.53      126.29     14.15 o
   2  13  12       82.08       89.44     14.85 o
   3  13  12       25.71       35.69     21.33 o
  -1  14  12      555.35      556.97     29.55 o
   0  14  12      103.78      109.03     16.13 o
   1  14  12      555.37      507.03     28.07 o
  -1   0  13     6526.15     6480.55     84.73 o
   1   0  13     6531.13     6606.88     86.13 o
   3   0  13     5384.26     5466.06    100.77 o
   5   0  13     1548.99     1639.33     58.77 o
   7   0  13      329.94      289.62     33.81 o
  -3   1  13       62.04       68.95      7.18 o
  -2   1  13      731.10      721.49     18.64 o
  -1   1  13       78.51       66.97      7.78 o
   0   1  13     1027.00     1100.55     21.65 o
   1   1  13       78.49       76.18     12.41 o
   2   1  13      730.85      761.47     20.97 o
   3   1  13       62.01       58.81      7.71 o
   4   1  13      290.59      277.49     15.95 o
   5   1  13       67.44       51.92     13.52 o
   6   1  13       85.65       54.62     14.26 o
   7   1  13       66.66       60.48     10.55 o
   8   1  13       12.00       12.44     12.12 o
   9   1  13       43.14       48.46     22.35 o
  -4   2  13     1675.29     1766.00     51.51 o
  -3   2  13     3902.33     3948.34     55.63 o
  -2   2  13     3618.45     3677.90     53.09 o
  -1   2  13     4675.83     4656.14     64.62 o
   0   2  13     5495.31     5514.39     61.46 o
   1   2  13     4678.50     4590.13     60.65 o
   2   2  13     3616.19     3604.55     46.09 o
   3   2  13     3903.08     3974.62     50.19 o
   4   2  13     1675.67     1705.34     29.22 o
   5   2  13     1367.59     1396.95     41.06 o
   6   2  13      612.34      586.89     18.42 o
   7   2  13      437.60      442.46     21.40 o
   8   2  13      101.65      101.42     14.06 o
  -5   3  13      154.30      145.24     18.72 o
  -4   3  13      249.85      227.52     21.62 o
  -3   3  13      394.60      405.80     15.53 o
  -2   3  13      371.45      390.37     15.51 o
  -1   3  13      604.90      589.29     18.71 o
   0   3  13      394.45      409.26     33.74 o
   1   3  13      604.89      593.02     19.63 o
   2   3  13      371.43      368.99     16.69 o
   3   3  13      394.51      385.14     12.49 o
   4   3  13      249.84      263.91     15.05 o
   5   3  13      154.10      161.54     27.93 o
   6   3  13      112.54      115.99     11.77 o
   7   3  13       32.31       50.36     10.94 o
   8   3  13       49.54       40.58     12.10 o
  -8   4  13       89.37      102.29     21.18 o
  -5   4  13      449.33      436.89     29.46 o
  -4   4  13     1661.26     1575.63     50.06 o
  -3   4  13      894.77      907.27     22.59 o
  -2   4  13     3712.84     3647.65     82.20 o
  -1   4  13     1941.56     1960.23     36.30 o
   0   4  13     6019.90     5886.37     81.35 o
   1   4  13     1940.44     1929.14     30.71 o
   2   4  13     3709.83     3608.18     47.04 o
   3   4  13      894.49      897.39     20.53 o
   4   4  13     1662.79     1618.60     28.16 o
   5   4  13      449.74      453.64     15.66 o
   6   4  13      641.78      683.68     22.31 o
   7   4  13      142.48      131.92     13.64 o
   8   4  13       89.07       87.44     13.71 o
  -8   5  13       19.77        7.40     16.40 o
  -6   5  13       76.15       59.93     16.40 o
  -5   5  13       47.34       43.09     14.36 o
  -4   5  13      248.82      233.03     22.78 o
  -3   5  13       47.50       54.31      8.78 o
  -2   5  13      465.14      477.04     40.12 o
  -1   5  13       53.09       43.52      8.67 o
   0   5  13      525.33      482.99     19.17 o
   1   5  13       53.07       33.23      7.08 o
   2   5  13      465.28      455.27     15.85 o
   3   5  13       47.46       39.98      7.61 o
   4   5  13      248.81      229.40     12.76 o
   5   5  13       47.29       53.88     16.02 o
   6   5  13       76.13       75.30     20.46 o
   7   5  13       44.21       57.57     17.41 o
   8   5  13       19.77       23.01     10.77 o
  -8   6  13        1.23        5.08     15.67 o
  -7   6  13      440.03      520.91     36.86 o
  -6   6  13       12.25       -3.34     11.75 o
  -5   6  13     1480.20     1551.69     51.80 o
  -4   6  13        8.71        2.47     11.03 o
  -3   6  13     3676.88     3713.74     77.41 o
  -2   6  13       19.73       -7.91      7.91 o
  -1   6  13     6002.57     5958.10     88.51 o
   0   6  13       90.31       94.25     16.16 o
   1   6  13     6002.71     5854.72     90.28 o
   2   6  13       19.65        5.87      7.16 o
   3   6  13     3677.34     3598.70     49.97 o
   4   6  13        8.75       -3.14      6.61 o
   5   6  13     1481.17     1510.33     29.94 o
   6   6  13       12.26       19.39      7.44 o
   7   6  13      440.49      468.97     21.88 o
   8   6  13        1.23        6.84     10.55 o
  -7   7  13       10.13       19.44     17.27 o
  -6   7  13        3.62        0.39     10.22 o
  -5   7  13       13.17       24.96     14.07 o
  -4   7  13       32.81       33.08     14.36 o
  -3   7  13       19.41       16.63      8.65 o
  -2   7  13       87.95       95.25     11.75 o
  -1   7  13       38.71       32.70      9.49 o
   0   7  13      101.38      100.98     10.64 o
   1   7  13       38.64       46.34      8.72 o
   2   7  13       88.15       84.26     10.04 o
   3   7  13       19.35       24.31      8.00 o
   4   7  13       32.91       38.44     13.20 o
   5   7  13       13.18       13.98      8.22 o
   6   7  13        3.71      -10.17     10.52 o
   7   7  13       10.12       28.87     20.60 o
  -7   8  13       33.47       32.50     18.43 o
  -6   8  13      246.13      244.56     18.86 o
  -5   8  13      122.29      150.09     15.43 o
  -4   8  13     1042.28     1053.41     24.95 o
  -3   8  13      419.77      446.59     21.47 o
  -2   8  13     1952.16     1953.94     58.77 o
  -1   8  13      539.23      558.06     19.27 o
   0   8  13     1952.69     1956.38     35.12 o
   1   8  13      539.60      547.94     19.63 o
   2   8  13     1953.61     2000.30     36.28 o
   3   8  13      419.55      448.67     19.14 o
   4   8  13     1041.37     1099.28     27.57 o
   5   8  13      122.06      138.78     13.03 o
   6   8  13      245.90      241.69     21.47 o
   7   8  13       33.50       33.23     20.75 o
  -6   9  13        5.85        8.27     15.96 o
  -5   9  13        5.73        6.40     12.77 o
  -4   9  13        5.25       -0.94      7.50 o
  -3   9  13       20.06       -0.21      7.62 o
  -2   9  13        2.59       -4.32      7.08 o
  -1   9  13       55.33       44.40      7.61 o
   0   9  13        3.80        1.71      6.11 o
   1   9  13       55.17       35.27      9.39 o
   2   9  13        2.57        2.25      8.14 o
   3   9  13       19.93       21.45      9.20 o
   4   9  13        5.22        2.14     10.00 o
   5   9  13        5.70        8.35      9.61 o
   6   9  13        5.83       -4.63     11.90 o
  -6  10  13      195.89      232.01     27.57 o
  -5  10  13      169.03      166.86     24.09 o
  -4  10  13      650.87      636.42     22.58 o
  -3  10  13      250.87      238.68     15.02 o
  -2  10  13     1113.69     1124.56     27.14 o
  -1  10  13      548.14      544.30     17.47 o
   0  10  13     1192.29     1135.34     27.20 o
   1  10  13      547.72      560.42     25.06 o
   2  10  13     1114.15     1179.44     56.38 o
   3  10  13      250.98      238.46     16.52 o
   4  10  13      650.26      686.68     24.66 o
   5  10  13      169.27      162.71     15.45 o
   6  10  13      195.54      183.21     21.69 o
  -5  11  13       50.61       43.53     18.86 o
  -4  11  13       65.76       64.71     19.15 o
  -3  11  13       89.88       87.71     15.89 o
  -2  11  13      115.54      108.41     11.91 o
  -1  11  13      153.97      157.40     13.99 o
   0  11  13      140.50      129.12     11.16 o
   1  11  13      153.89      156.00     19.33 o
   2  11  13      115.56      110.44     17.38 o
   3  11  13       89.79      102.01     17.85 o
   4  11  13       65.77       53.39     15.15 o
   5  11  13       50.55       65.00     23.65 o
  -4  12  13       20.72       41.06     18.43 o
  -3  12  13      215.35      213.82     19.46 o
  -2  12  13       22.59       20.68     13.20 o
  -1  12  13      502.87      507.06     33.43 o
   0  12  13       22.72       31.32      9.66 o
   1  12  13      502.11      512.94     21.77 o
   2  12  13       22.62       29.28     14.29 o
   3  12  13      215.23      225.91     22.53 o
   4  12  13       20.74       15.53     21.33 o
  -3  13  13        6.19       14.02     13.13 o
  -2  13  13      180.27      169.73     18.21 o
  -1  13  13        3.16        8.30      9.96 o
   0  13  13      197.75      196.05     18.62 o
   1  13  13        3.16        3.43     10.65 o
   2  13  13      180.35      150.03     28.87 o
   3  13  13        6.17       -7.55     19.44 o
   0  14  13      157.94      128.70     26.99 o
  -2   0  14    11239.11    11292.19    189.93 o
   0   0  14    15534.99    15576.35    184.99 o
   2   0  14    11237.36    11180.62    193.27 o
   4   0  14     5411.03     5282.33    118.84 o
   6   0  14     2123.29     2140.94     73.71 o
   8   0  14      556.37      496.67     44.11 o
  -3   1  14        2.81       -3.99      8.63 o
  -2   1  14       33.41       18.11     11.32 o
  -1   1  14       86.76       94.48      7.60 o
   0   1  14       76.64       55.44      7.09 o
   1   1  14       86.44       78.22      7.83 o
   2   1  14       33.44       22.49      6.62 o
   3   1  14        2.79        0.05      7.23 o
   4   1  14       21.86        9.04      8.87 o
   5   1  14       21.71       14.84     11.64 o
   6   1  14       21.85       -7.37     13.01 o
   7   1  14       12.08        6.09     13.08 o
   8   1  14        7.21       13.78     18.28 o
  -4   2  14      618.61      597.08     31.63 o
  -3   2  14     5531.15     5350.36     72.91 o
  -2   2  14     1385.83     1352.31     43.38 o
  -1   2  14     8366.63     8378.87    106.65 o
   0   2  14     2110.39     1963.42     29.71 o
   1   2  14     8367.67     8305.91     88.85 o
   2   2  14     1384.69     1333.44     25.10 o
   3   2  14     5531.82     5531.77     65.05 o
   4   2  14      618.91      622.22     18.14 o
   5   2  14     2289.49     2281.25     51.66 o
   6   2  14      264.21      262.45     21.85 o
   7   2  14      706.14      675.44     46.87 o
   8   2  14       54.65       72.55     23.51 o
  -5   3  14      243.93      221.13     22.49 o
  -4   3  14      123.63      139.44     18.43 o
  -3   3  14      266.73      268.57     31.12 o
  -2   3  14      217.10      201.25     12.85 o
  -1   3  14      629.18      615.46     19.88 o
   0   3  14      100.32       76.21     14.44 o
   1   3  14      629.17      612.97     20.53 o
   2   3  14      217.31      179.67     13.35 o
   3   3  14      266.73      246.28     15.58 o
   4   3  14      123.51      112.57     13.78 o
   5   3  14      243.94      189.79     26.84 o
   6   3  14       18.79       12.48     16.83 o
   7   3  14      119.80      106.79     25.97 o
   8   3  14       15.36        5.37     19.73 o
  -5   4  14     1341.76     1302.84     47.45 o
  -4   4  14      155.00      143.21     19.15 o
  -3   4  14     3460.84     3511.60     53.55 o
  -2   4  14      415.31      453.18     17.79 o
  -1   4  14     4992.20     4937.96     71.25 o
   0   4  14      466.74      519.58     19.80 o
   1   4  14     4992.95     4902.91     72.33 o
   2   4  14      416.14      445.23     15.73 o
   3   4  14     3460.39     3416.55     46.57 o
   4   4  14      155.05      168.14     11.15 o
   5   4  14     1340.78     1347.81     34.83 o
   6   4  14        8.36       28.29     19.01 o
   7   4  14      366.98      389.59     38.60 o
   8   4  14        4.47      -15.82     15.82 o
  -8   5  14        2.57      -15.67     15.67 o
  -6   5  14        1.64      -12.04     12.04 o
  -5   5  14        6.29       -7.25     11.90 o
  -4   5  14       26.51       28.44     13.35 o
  -3   5  14       25.63       36.30      8.53 o
  -2   5  14       62.62       46.46      9.23 o
  -1   5  14       16.16       19.65      8.15 o
   0   5  14        0.66       -6.53      7.08 o
   1   5  14       16.23       11.74      6.72 o
   2   5  14       62.79       53.57      8.61 o
   3   5  14       25.68       18.61      7.30 o
   4   5  14       26.44       32.86     15.89 o
   5   5  14        6.29       15.79     10.25 o
   6   5  14        1.65       12.04     17.41 o
   7   5  14        2.19       12.77     20.02 o
   8   5  14        2.59       13.49     19.73 o
  -7   6  14       12.35       13.93     16.54 o
  -6   6  14      859.08      874.80     41.64 o
  -5   6  14       36.72       36.71     14.07 o
  -4   6  14     2465.86     2452.32     68.63 o
  -3   6  14       92.82       84.46     11.07 o
  -2   6  14     4649.05     4674.95     70.51 o
  -1   6  14       64.92       47.26     10.05 o
   0   6  14     5677.57     5434.94     80.47 o
   1   6  14       64.97       36.93      8.19 o
   2   6  14     4649.70     4578.87     59.63 o
   3   6  14       92.85       80.11     11.46 o
   4   6  14     2465.70     2524.79     59.83 o
   5   6  14       36.72       48.05      9.28 o
   6   6  14      858.90      840.41     51.22 o
   7   6  14       12.36       35.55     21.04 o
  -7   7  14        5.41      -15.38     15.38 o
  -6   7  14        8.09        2.10      9.73 o
  -5   7  14       24.14       37.58     14.36 o
  -4   7  14        4.01       -9.72     11.32 o
  -3   7  14       34.02       41.25     10.05 o
  -2   7  14       14.54        1.43      8.36 o
  -1   7  14       77.87       79.42     23.29 o
   0   7  14       70.80       72.86      9.67 o
   1   7  14       77.83       98.54     10.47 o
   2   7  14       14.50        2.61      7.21 o
   3   7  14       34.03       24.14      8.31 o
   4   7  14        4.03       -7.26      7.26 o
   5   7  14       24.13       15.83      8.55 o
   6   7  14        8.09       25.39     18.86 o
   7   7  14        5.39       29.16     21.33 o
  -7   8  14      150.23      155.98     25.25 o
  -6   8  14      169.91      167.40     17.02 o
  -5   8  14      459.22      455.32     24.01 o
  -4   8  14      439.90      463.19     37.73 o
  -3   8  14      987.19      988.65     29.78 o
  -2   8  14      809.64      839.54     38.52 o
  -1   8  14     1809.89     1763.47     44.91 o
   0   8  14     1019.79     1063.88     26.23 o
   1   8  14     1808.88     1849.38     34.79 o
   2   8  14      809.64      812.26     24.01 o
   3   8  14      986.52      986.31     26.36 o
   4   8  14      439.95      454.56     20.22 o
   5   8  14      459.18      466.84     20.61 o
   6   8  14      169.88      174.08     19.87 o
   7   8  14      149.96      184.57     31.78 o
  -6   9  14       44.19       56.59     20.17 o
  -5   9  14        2.15       -0.03     10.02 o
  -4   9  14       50.10       30.87     11.17 o
  -3   9  14       20.37       21.85      8.13 o
  -2   9  14       92.62       88.47     10.56 o
  -1   9  14        8.24       11.46      6.84 o
   0   9  14      175.54      190.54     13.89 o
   1   9  14        8.21        0.34      8.04 o
   2   9  14       92.55       89.76     14.75 o
   3   9  14       20.37       21.44     11.42 o
   4   9  14       50.15       42.68     10.37 o
   5   9  14        2.16       -8.12     11.93 o
   6   9  14       44.21       36.00     14.33 o
  -6  10  14       26.58       38.16     19.44 o
  -5  10  14      573.41      663.54     41.64 o
  -4  10  14      104.65      128.12     22.49 o
  -3  10  14     1128.95     1184.40     28.52 o
  -2  10  14      205.04      200.64     14.19 o
  -1  10  14     1858.01     1926.38     35.84 o
   0  10  14      224.83      231.30     12.97 o
   1  10  14     1857.85     1917.22     48.35 o
   2  10  14      205.08      169.10     14.59 o
   3  10  14     1129.51     1163.65     31.85 o
   4  10  14      104.47       93.19     13.03 o
   5  10  14      574.30      568.11     31.86 o
   6  10  14       26.49       52.09     23.22 o
  -5  11  14       48.26       20.60     17.70 o
  -4  11  14        6.79      -14.36     14.36 o
  -3  11  14       26.82       34.97     12.99 o
  -2  11  14        7.11        0.49     10.28 o
  -1  11  14       78.66       71.18     11.22 o
   0  11  14        3.28        3.47      7.26 o
   1  11  14       78.71       72.02     15.75 o
   2  11  14        7.07       19.58     12.85 o
   3  11  14       26.81       21.31     14.04 o
   4  11  14        6.78       -7.79     12.70 o
   5  11  14       48.23       57.02     24.96 o
  -4  12  14      207.28      197.19     27.13 o
  -3  12  14        2.27        9.39     11.84 o
  -2  12  14      436.34      456.98     26.21 o
  -1  12  14        1.03        5.94     10.26 o
   0  12  14      498.37      477.93     21.69 o
   1  12  14        1.01      -10.40     13.20 o
   2  12  14      436.82      495.21     33.37 o
   3  12  14        2.24       17.27     20.46 o
   4  12  14      207.38      189.79     32.94 o
  -2  13  14        2.92       27.05     12.47 o
  -1  13  14        2.67        9.48     11.96 o
   0  13  14        5.77       11.85     11.60 o
   1  13  14        2.71      -10.41     10.41 o
   2  13  14        2.92       13.93     19.73 o
  -1   0  15     8873.38     8640.65    155.11 o
   1   0  15     8869.92     8649.68    111.70 o
   3   0  15     4831.80     4571.06    104.91 o
   5   0  15     2312.97     2165.75     72.11 o
   7   0  15      692.12      662.38     48.03 o
  -2   1  15       13.54       -5.96      5.96 o
  -1   1  15      364.45      371.29     13.05 o
   0   1  15       41.40       56.14      7.23 o
   1   1  15      364.49      332.74     17.21 o
   2   1  15       13.21       -5.91      5.91 o
   3   1  15      245.51      232.42     12.66 o
   4   1  15       18.89       -6.16      6.16 o
   5   1  15      180.43      141.02     19.66 o
   6   1  15        2.27       -6.55     12.57 o
   7   1  15      102.46       84.80     21.62 o
   8   1  15        5.97       32.94     20.89 o
  -4   2  15     2347.51     2349.59     64.13 o
  -3   2  15      224.84      226.79     21.76 o
  -2   2  15     4803.27     4954.04     69.40 o
  -1   2  15      705.98      772.65     22.18 o
   0   2  15     5582.66     5675.94     64.94 o
   1   2  15      704.76      736.09     18.93 o
   2   2  15     4804.40     4818.83     59.55 o
   3   2  15      224.87      205.08     12.18 o
   4   2  15     2347.06     2343.06     37.36 o
   5   2  15       91.47       95.46     16.21 o
   6   2  15      674.68      608.24     46.00 o
   7   2  15        6.09        1.16     17.56 o
   8   2  15      165.98      162.22     30.33 o
  -4   3  15       23.75       22.20     13.64 o
  -3   3  15      128.30      126.69     10.55 o
  -2   3  15       18.03       16.36      7.49 o
  -1   3  15       98.11       81.21     10.21 o
   0   3  15        1.16        2.85      9.43 o
   1   3  15       98.31       93.12     14.51 o
   2   3  15       18.03        4.54      9.72 o
   3   3  15      128.28      144.54     12.96 o
   4   3  15       23.74       15.56     10.81 o
   5   3  15       33.13       12.48     16.98 o
   6   3  15        2.22       30.18     20.02 o
   7   3  15        5.73       27.28     20.17 o
   8   3  15        6.57      -13.78     18.72 o
  -5   4  15      357.99      352.16     29.16 o
  -4   4  15     1982.41     2025.15     60.22 o
  -3   4  15      948.19      967.55     24.82 o
  -2   4  15     4074.29     4054.83     61.62 o
  -1   4  15     1306.38     1344.61     31.06 o
   0   4  15     4527.67     4456.85    111.51 o
   1   4  15     1306.71     1325.75     67.69 o
   2   4  15     4076.17     3939.19     83.79 o
   3   4  15      947.92      993.50     28.10 o
   4   4  15     1981.95     1971.66     33.34 o
   5   4  15      357.56      367.56     20.82 o
   6   4  15      532.23      539.48     44.40 o
   7   4  15      105.43      120.72     26.55 o
   8   4  15      138.96      149.31     29.31 o
  -6   5  15       37.41       52.38     15.38 o
  -5   5  15        2.14       -4.79     12.04 o
  -4   5  15      133.26      127.83     19.15 o
  -3   5  15       25.44       18.55     16.54 o
  -2   5  15      223.77      211.81     14.75 o
  -1   5  15       10.32        5.13     10.01 o
   0   5  15      217.86      210.63     19.88 o
   1   5  15       10.44        6.32      8.63 o
   2   5  15      223.94      209.71     12.81 o
   3   5  15       25.47       38.04      7.86 o
   4   5  15      133.24      152.02     11.71 o
   5   5  15        2.11       -5.71      9.34 o
   6   5  15       37.39       16.11     20.02 o
   7   5  15        4.06      -14.80     17.56 o
  -7   6  15      245.06      289.04     30.47 o
  -6   6  15       26.45        8.13     14.07 o
  -5   6  15      928.47      983.34     44.11 o
  -4   6  15       21.19       17.12     14.07 o
  -3   6  15     2222.95     2308.36     43.99 o
  -2   6  15       24.62       24.73      9.43 o
  -1   6  15     3558.22     3557.02     60.17 o
   0   6  15       89.67       89.79     11.79 o
   1   6  15     3557.95     3590.92     50.55 o
   2   6  15       24.65       26.32      8.21 o
   3   6  15     2222.84     2263.19     38.31 o
   4   6  15       21.12       22.18      8.41 o
   5   6  15      928.22      975.98     33.18 o
   6   6  15       26.42       13.06     18.72 o
   7   6  15      244.89      256.97     35.40 o
  -7   7  15        7.23       -4.06     17.27 o
  -6   7  15        1.50        4.66     10.31 o
  -5   7  15       13.43       36.27     14.07 o
  -4   7  15        5.51       19.88     14.22 o
  -3   7  15        4.09        5.50      8.82 o
  -2   7  15        9.36       19.92      9.54 o
  -1   7  15       60.01       44.95     15.02 o
   0   7  15       13.56        9.67      9.59 o
   1   7  15       59.89       63.13      9.82 o
   2   7  15        9.44       12.57      8.90 o
   3   7  15        4.07       -4.25      7.44 o
   4   7  15        5.59        0.51      7.83 o
   5   7  15       13.48       16.32     11.86 o
   6   7  15        1.53      -12.19     17.56 o
   7   7  15        7.21        2.61     20.75 o
  -6   8  15      225.15      251.75     28.73 o
  -5   8  15      297.96      296.73     20.72 o
  -4   8  15      586.87      653.38     38.31 o
  -3   8  15      554.89      584.86     24.53 o
  -2   8  15     1209.05     1199.26     33.77 o
  -1   8  15      970.03      970.88     30.93 o
   0   8  15     1765.18     1793.91     34.93 o
   1   8  15      969.63      995.74     28.23 o
   2   8  15     1208.72     1171.75     28.52 o
   3   8  15      554.82      547.65     21.30 o
   4   8  15      587.78      597.51     22.35 o
   5   8  15      297.95      336.01     30.62 o
   6   8  15      225.49      228.68     34.24 o
  -6   9  15       13.33      -15.82     15.82 o
  -5   9  15        0.39       16.54     17.12 o
  -4   9  15       32.47       40.70     11.73 o
  -3   9  15        2.26       -1.45      7.97 o
  -2   9  15       55.05       51.90      9.50 o
  -1   9  15       19.21        6.48      7.84 o
   0   9  15       36.57       41.05      9.78 o
   1   9  15       19.06        9.80     13.32 o
   2   9  15       55.06       58.42     14.42 o
   3   9  15        2.18        7.92      8.65 o
   4   9  15       32.48        5.93      9.26 o
   5   9  15        0.40       -5.34     14.51 o
   6   9  15       13.34      -19.30     19.30 o
  -5  10  15      117.67      117.97     22.93 o
  -4  10  15      447.61      554.57     38.16 o
  -3  10  15      301.69      308.66     64.64 o
  -2  10  15      870.44      928.26     25.86 o
  -1  10  15      333.73      363.40     17.96 o
   0  10  15     1141.89     1175.51     30.39 o
   1  10  15      333.97      332.42     18.84 o
   2  10  15      870.17      918.77     44.46 o
   3  10  15      301.54      300.68     18.39 o
   4  10  15      447.74      493.96     29.70 o
   5  10  15      117.46      126.86     31.27 o
  -4  11  15       28.11        0.00     16.83 o
  -3  11  15       32.64       38.41     12.74 o
  -2  11  15       40.30       30.47     12.91 o
  -1  11  15       22.08       24.03     11.61 o
   0  11  15       21.82       -2.14     19.08 o
   1  11  15       22.05       31.49     13.29 o
   2  11  15       40.34       61.60     15.23 o
   3  11  15       32.61       28.36     14.47 o
   4  11  15       28.05       28.73     21.47 o
  -3  12  15      587.93      608.93     29.55 o
  -2  12  15        7.45       13.70     11.54 o
  -1  12  15      737.04      765.14     31.47 o
   0  12  15        5.78       12.43      9.52 o
   1  12  15      737.44      769.31     35.86 o
   2  12  15        7.44        3.34     19.30 o
   3  12  15      587.93      622.62     50.78 o
  -1  13  15        0.27       -2.53     12.04 o
   0  13  15        9.90       26.10     12.87 o
   1  13  15        0.26        3.92     18.86 o
  -2   0  16     3406.19     3407.22     70.81 o
   0   0  16     3524.50     3627.33     81.26 o
   2   0  16     3410.39     3366.88     83.87 o
   4   0  16     1579.33     1504.97     58.04 o
   6   0  16      266.22      228.82     31.78 o
   8   0  16       46.86       47.45     23.94 o
  -2   1  16      268.58      241.89     14.65 o
  -1   1  16      604.32      583.41     16.21 o
   0   1  16      296.38      304.88     13.46 o
   1   1  16      603.86      604.45     17.79 o
   2   1  16      268.80      239.67     28.28 o
   3   1  16      303.11      283.01     14.15 o
   4   1  16      130.43      111.90     10.40 o
   5   1  16      165.32      179.64     19.34 o
   6   1  16       37.48        3.01     14.15 o
   7   1  16       45.97       31.81     15.03 o
   8   1  16        9.49      -18.43     18.43 o
  -3   2  16     1305.95     1364.51     48.17 o
  -2   2  16     1475.13     1458.71     31.39 o
  -1   2  16     2614.08     2769.61     55.72 o
   0   2  16     1341.93     1382.94     25.72 o
   1   2  16     2612.83     2778.14     40.29 o
   2   2  16     1476.38     1511.83     28.71 o
   3   2  16     1305.90     1339.81     31.06 o
   4   2  16      788.67      784.05     24.95 o
   5   2  16      514.45      489.48     53.40 o
   6   2  16      159.86      126.43     18.67 o
   7   2  16      102.90       95.18     24.96 o
   8   2  16       51.03       82.71     26.26 o
  -4   3  16      599.16      610.14     34.97 o
  -3   3  16       39.13       28.44     14.36 o
  -2   3  16     1139.89     1083.71     49.99 o
  -1   3  16       68.28       50.54      9.33 o
   0   3  16     1229.28     1156.60     29.39 o
   1   3  16       68.29       32.52     10.45 o
   2   3  16     1140.26     1061.29     34.03 o
   3   3  16       39.14       34.48     17.70 o
   4   3  16      599.11      610.05     23.35 o
   5   3  16       44.95       20.75     19.30 o
   6   3  16      202.68      221.28     30.91 o
   7   3  16       27.07       29.16     21.47 o
   8   3  16       69.41       53.54     24.23 o
  -5   4  16     1123.42     1093.32     46.29 o
  -4   4  16      686.21      680.95     36.86 o
  -3   4  16     2231.30     2310.99     65.15 o
  -2   4  16     1353.25     1360.02     31.55 o
  -1   4  16     4263.62     4309.43     66.11 o
   0   4  16     1975.07     1924.55     39.75 o
   1   4  16     4261.69     4153.27    107.30 o
   2   4  16     1352.61     1321.92     33.24 o
   3   4  16     2230.72     2206.62     61.09 o
   4   4  16      686.61      659.71     26.55 o
   5   4  16     1123.66     1114.51     54.70 o
   6   4  16      334.50      349.25     38.16 o
   7   4  16      364.67      315.45     37.15 o
  -5   5  16       27.68        1.02     13.35 o
  -4   5  16       67.60       82.27     17.85 o
  -3   5  16       77.98       78.64     16.98 o
  -2   5  16      130.12      114.66     12.49 o
  -1   5  16      130.38      116.65     12.97 o
   0   5  16      103.19       95.95     12.35 o
   1   5  16      130.32      135.16     25.54 o
   2   5  16      130.20      123.90     13.61 o
   3   5  16       77.87       96.34     18.50 o
   4   5  16       67.49       63.72      9.63 o
   5   5  16       27.62       29.33     11.84 o
   6   5  16       17.94        8.56     20.31 o
   7   5  16        5.99       -5.08     20.31 o
  -7   6  16        5.09       20.89     17.41 o
  -6   6  16      377.74      383.50     33.95 o
  -5   6  16       19.84       24.09     15.09 o
  -4   6  16     1136.89     1097.38     46.72 o
  -3   6  16        0.52      -11.25     11.25 o
  -2   6  16     2382.99     2473.23     47.21 o
  -1   6  16       50.04       40.68     16.98 o
   0   6  16     3078.86     3057.05     55.59 o
   1   6  16       49.98       39.27     15.67 o
   2   6  16     2382.74     2385.38     40.09 o
   3   6  16        0.53       -3.51      7.51 o
   4   6  16     1137.11     1173.21     27.61 o
   5   6  16       19.90        7.23     11.83 o
   6   6  16      378.00      361.73     39.47 o
   7   6  16        5.09       17.99     21.62 o
  -6   7  16       24.35       61.38     19.88 o
  -5   7  16       42.36       33.66     16.54 o
  -4   7  16       46.36       47.45     17.41 o
  -3   7  16       83.93       98.80     16.03 o
  -2   7  16       83.52       78.85     12.36 o
  -1   7  16      163.31      163.14     15.28 o
   0   7  16      141.70      110.83     13.74 o
   1   7  16      163.14      168.12     18.21 o
   2   7  16       83.41       77.01     10.79 o
   3   7  16       83.83       75.40     10.87 o
   4   7  16       46.39       48.56     10.61 o
   5   7  16       42.30       50.60     13.56 o
   6   7  16       24.32       28.29     21.33 o
  -6   8  16       34.36       22.93     18.57 o
  -5   8  16      267.07      272.06     28.29 o
  -4   8  16      162.08      191.53     24.67 o
  -3   8  16      817.68      788.95     28.16 o
  -2   8  16      363.96      372.49     21.74 o
  -1   8  16      981.51     1023.63     55.36 o
   0   8  16      402.77      389.71     22.83 o
   1   8  16      982.55      984.31     26.85 o
   2   8  16      364.19      369.16     18.74 o
   3   8  16      817.82      824.80     28.75 o
   4   8  16      161.97      196.99     17.36 o
   5   8  16      266.57      265.59     22.46 o
   6   8  16       34.43       54.70     23.65 o
  -5   9  16        8.22       16.11     17.41 o
  -4   9  16      101.62      108.53     20.89 o
  -3   9  16        6.29       15.37      8.48 o
  -2   9  16      196.93      203.39     14.21 o
  -1   9  16       21.15        5.17     10.76 o
   0   9  16      267.81      276.45     20.82 o
   1   9  16       21.16       16.74      9.63 o
   2   9  16      197.01      187.35     14.95 o
   3   9  16        6.29        0.22      9.00 o
   4   9  16      101.83      101.32     16.15 o
   5   9  16        8.22        4.80     12.58 o
  -5  10  16      139.94      135.96     25.10 o
  -4  10  16      148.17      190.95     25.97 o
  -3  10  16      412.17      406.45     24.26 o
  -2  10  16      267.88      232.42     18.96 o
  -1  10  16      539.62      518.19     25.97 o
   0  10  16      430.08      433.15     21.57 o
   1  10  16      539.94      512.45     23.25 o
   2  10  16      267.68      249.05     22.42 o
   3  10  16      411.88      462.47     43.82 o
   4  10  16      148.34      137.36     19.23 o
   5  10  16      139.24      137.41     29.16 o
  -4  11  16        8.83       15.38     16.83 o
  -3  11  16        1.61       -7.40     15.53 o
  -2  11  16       18.14       26.48     17.56 o
  -1  11  16        1.75        5.33     10.93 o
   0  11  16       19.45       40.13     13.90 o
   1  11  16        1.81       -7.62     15.96 o
   2  11  16       18.14       12.06     13.38 o
   3  11  16        1.51       -5.80     20.31 o
   4  11  16        8.82       14.80     22.49 o
  -2  12  16      464.32      490.15     27.91 o
  -1  12  16        6.20        1.53     11.78 o
   0  12  16      693.37      714.47     49.19 o
   1  12  16        6.22      -16.98     16.98 o
   2  12  16      464.00      405.70     43.38 o
  -1   0  17     3765.24     3716.28     81.11 o
   1   0  17     3765.24     3716.71     87.93 o
   3   0  17     2323.50     2322.31     71.53 o
   5   0  17      894.25      783.97     48.03 o
   7   0  17      249.51      237.38     35.26 o
  -2   1  17     1971.13     1848.61     36.86 o
  -1   1  17      588.49      595.26     25.64 o
   0   1  17     1806.10     1750.30     29.96 o
   1   1  17      588.17      551.26     21.42 o
   2   1  17     1972.26     1906.56     33.01 o
   3   1  17      339.13      306.01     19.97 o
   4   1  17     1122.69     1073.73     36.11 o
   5   1  17      191.97      168.73     19.77 o
   6   1  17      309.64      313.94     25.60 o
   7   1  17       77.86       63.89     17.60 o
  -3   2  17      925.13      927.91     41.35 o
  -2   2  17     2654.78     2547.81     62.83 o
  -1   2  17     1472.06     1491.93     33.38 o
   0   2  17     3369.32     3335.95     56.02 o
   1   2  17     1471.99     1468.64     28.49 o
   2   2  17     2654.53     2599.09     40.40 o
   3   2  17      924.93      917.87     23.93 o
   4   2  17     1394.79     1412.47     29.55 o
   5   2  17      393.46      355.83     25.30 o
   6   2  17      487.82      475.34     42.80 o
   7   2  17      139.56      117.39     27.57 o
  -4   3  17        0.42      -11.90     11.90 o
  -3   3  17      515.99      533.82     32.94 o
  -2   3  17       13.27        0.04      7.77 o
  -1   3  17     1164.21     1157.50     29.60 o
   0   3  17       23.67       27.14      9.38 o
   1   3  17     1163.23     1105.28     30.35 o
   2   3  17       13.27       -9.98     19.44 o
   3   3  17      515.92      486.98     22.26 o
   4   3  17        0.42       -6.11      8.52 o
   5   3  17      272.19      254.65     31.49 o
   6   3  17        7.82        4.93     19.30 o
   7   3  17       74.17       71.53     25.68 o
  -5   4  17      145.29      162.95     22.78 o
  -4   4  17     1090.92     1070.83     46.29 o
  -3   4  17      385.76      408.74     31.05 o
  -2   4  17     2051.87     2049.41     40.98 o
  -1   4  17      583.50      620.12     23.22 o
   0   4  17     2636.00     2577.59    105.85 o
   1   4  17      583.63      604.35     23.98 o
   2   4  17     2051.96     2070.99     43.57 o
   3   4  17      385.89      427.17     55.72 o
   4   4  17     1091.11     1098.23     31.90 o
   5   4  17      145.27      144.95     26.99 o
   6   4  17      383.65      339.24     38.89 o
   7   4  17       30.56       18.28     23.51 o
  -5   5  17       36.23       13.93     15.09 o
  -4   5  17      328.66      314.86     29.31 o
  -3   5  17       36.27       19.44     14.07 o
  -2   5  17      699.33      679.85     24.67 o
  -1   5  17      208.64      209.22     15.90 o
   0   5  17      982.66      972.61     37.36 o
   1   5  17      208.08      191.26     16.25 o
   2   5  17      699.23      698.25     26.40 o
   3   5  17       36.23       34.47     14.15 o
   4   5  17      329.11      322.79     20.58 o
   5   5  17       36.42       49.48     21.91 o
   6   5  17      126.57      113.47     27.71 o
   7   5  17        8.99       23.07     21.18 o
  -5   6  17      563.14      503.20     35.84 o
  -4   6  17       20.29       29.75     15.82 o
  -3   6  17     1400.68     1429.66     53.83 o
  -2   6  17       25.43       18.64      9.90 o
  -1   6  17     2118.20     2084.67     44.42 o
   0   6  17       31.15       14.18     11.25 o
   1   6  17     2118.48     2045.06     45.22 o
   2   6  17       25.44       16.32     20.60 o
   3   6  17     1400.83     1366.54     42.51 o
   4   6  17       20.31       14.30      8.59 o
   5   6  17      563.17      541.41     54.34 o
   6   6  17        8.40       21.47     21.62 o
   7   6  17      155.45      146.99     32.36 o
  -4   7  17      514.48      552.97     37.00 o
  -3   7  17      181.50      182.82     24.38 o
  -2   7  17      921.99      936.47     80.24 o
  -1   7  17      148.43      140.52     15.22 o
   0   7  17     1053.24     1019.18     32.36 o
   1   7  17      148.88      169.57     16.57 o
   2   7  17      922.00     1010.73     32.71 o
   3   7  17      181.58      193.19     14.82 o
   4   7  17      514.28      514.15     21.42 o
   5   7  17       40.78       37.93     24.23 o
   6   7  17      212.60      245.80     35.26 o
  -6   8  17      143.24      141.91     25.39 o
  -5   8  17       37.32       44.26     18.28 o
  -3   8  17      130.21      124.35     22.06 o
  -2   8  17      757.63      784.62     29.52 o
  -1   8  17      201.83      164.03     17.03 o
   0   8  17      960.35      950.50     37.44 o
   1   8  17      201.95      216.55     18.59 o
   2   8  17      757.58      776.06     25.34 o
   3   8  17      130.21      152.38     14.07 o
   4   8  17      385.57      390.49     20.04 o
   5   8  17       37.29       51.22     14.68 o
   6   8  17      143.38      134.07     30.47 o
  -5   9  17      143.27      149.45     25.25 o
  -4   9  17        8.26       19.15     16.11 o
  -3   9  17      372.03      449.81     33.66 o
  -2   9  17       12.71        8.78     10.46 o
  -1   9  17      402.63      393.87     24.21 o
   0   9  17       39.22       17.30     19.52 o
   1   9  17      403.10      391.46     20.40 o
   2   9  17       12.71        8.97     16.49 o
   3   9  17      372.18      367.48     20.19 o
   4   9  17        8.25        3.16     12.64 o
   5   9  17      143.14      154.02     19.97 o
  -4  10  17      211.53      198.64     26.99 o
  -3  10  17        1.01        9.00     15.09 o
  -2  10  17      424.08      433.52     24.55 o
  -1  10  17        3.98       -6.82     16.11 o
   0  10  17      561.54      576.33     43.38 o
   1  10  17        3.97       -7.87     12.48 o
   2  10  17      423.84      433.91     28.36 o
   3  10  17        1.09       15.64     13.38 o
   4  10  17      211.48      201.44     22.93 o
  -3  11  17      216.58      213.01     27.13 o
  -2  11  17      106.45       91.62     17.70 o
  -1  11  17      245.52      300.21     33.52 o
   0  11  17      202.30      223.74     30.91 o
   1  11  17      245.57      272.02     24.51 o
   2  11  17      106.30      114.34     26.70 o
   3  11  17      216.56      283.67     37.00 o
  -1  12  17      468.50      465.46     27.79 o
   0  12  17        0.92      -17.12     17.12 o
   1  12  17      468.43      414.40     42.66 o
  -2   0  18     2410.60     2414.59     57.60 o
   0   0  18     3682.40     3750.23     86.91 o
   2   0  18     2408.77     2363.95     70.52 o
   4   0  18     1259.60     1158.91     54.41 o
   6   0  18      620.28      662.38     49.77 o
  -2   1  18      471.88      445.45     24.67 o
  -1   1  18     2003.24     2026.44     32.73 o
   0   1  18      582.39      618.00     18.92 o
   1   1  18     2002.99     2036.85     38.09 o
   2   1  18      471.95      479.84     18.19 o
   3   1  18     1109.80     1092.37     27.82 o
   4   1  18      229.66      169.94     19.73 o
   5   1  18      489.82      422.48     28.01 o
   6   1  18       62.83       52.78     17.12 o
   7   1  18      150.38      121.92     20.30 o
  -3   2  18     1575.40     1650.50     55.57 o
  -2   2  18      515.93      495.80     37.65 o
  -1   2  18     2188.92     2190.33     43.01 o
   0   2  18      909.90      940.09     37.44 o
   1   2  18     2189.65     2251.97     37.14 o
   2   2  18      515.24      494.07     21.62 o
   3   2  18     1575.43     1641.81     32.49 o
   4   2  18      259.83      217.50     38.96 o
   5   2  18      600.07      559.99     31.80 o
   6   2  18      147.31      155.55     30.18 o
   7   2  18      185.67      132.48     30.47 o
  -4   3  18      846.13      910.06     42.95 o
  -3   3  18       12.00        1.60     13.64 o
  -2   3  18     1625.56     1668.51     36.28 o
  -1   3  18        5.31       10.16      9.29 o
   0   3  18     1965.37     1980.29     41.76 o
   1   3  18        5.30       -3.23      9.07 o
   2   3  18     1625.74     1680.53     89.89 o
   3   3  18       11.99        8.47     15.89 o
   4   3  18      845.75      862.12     29.77 o
   5   3  18        1.82       -9.43     17.70 o
   6   3  18      256.67      194.29     32.36 o
   7   3  18        0.92       -6.53     20.31 o
  -4   4  18      188.57      212.28     25.39 o
  -3   4  18      628.97      657.88     38.02 o
  -2   4  18      337.53      410.60     20.27 o
  -1   4  18      786.31      800.07     26.56 o
   0   4  18      321.95      378.34     21.03 o
   1   4  18      787.51      758.59     27.27 o
   2   4  18      337.81      389.05     30.83 o
   3   4  18      629.23      653.99     28.95 o
   4   4  18      188.36      221.94     18.36 o
   5   4  18      148.86      140.46     27.28 o
   6   4  18       47.35       41.21     22.35 o
   7   4  18       25.17       10.59     21.47 o
  -5   5  18      249.01      262.19     29.02 o
  -4   5  18      110.13       88.37     19.73 o
  -3   5  18      650.20      641.63     38.31 o
  -2   5  18      203.42      179.41     15.28 o
  -1   5  18      930.61      904.23     28.96 o
   0   5  18      217.50      209.66     16.97 o
   1   5  18      930.88      957.68     30.75 o
   2   5  18      203.54      172.93     16.11 o
   3   5  18      650.32      685.10     27.54 o
   4   5  18      109.92       98.31     26.63 o
   5   5  18      248.92      220.12     31.92 o
   6   5  18       22.74        9.58     21.91 o
  -4   6  18      649.30      582.28     38.74 o
  -3   6  18        9.90       -4.50     13.64 o
  -2   6  18     1173.04     1181.40     33.36 o
  -1   6  18        5.36        0.34      9.95 o
   0   6  18     1458.71     1409.08     37.57 o
   1   6  18        5.41       22.40     10.78 o
   2   6  18     1172.92     1175.85     35.14 o
   3   6  18        9.89       -5.24     21.62 o
   4   6  18      649.04      661.61     28.29 o
   5   6  18        8.90        0.73     18.72 o
   6   6  18      241.29      174.12     32.79 o
  -3   7  18      717.91      764.24     42.95 o
  -2   7  18      110.13      111.77     14.28 o
  -1   7  18     1051.03     1063.00     44.26 o
   0   7  18      176.05      177.79     24.01 o
   1   7  18     1051.09     1068.64     34.43 o
   2   7  18      109.77      107.82     19.52 o
   3   7  18      717.85      765.17     30.96 o
   4   7  18       44.57       16.73     11.78 o
   5   7  18      323.56      333.00     38.60 o
   6   7  18       22.95       26.41     23.36 o
  -2   8  18      380.56      416.00     39.18 o
  -1   8  18     1014.47     1097.29     34.93 o
   0   8  18      538.21      522.31     27.01 o
   1   8  18     1013.94     1067.14     35.69 o
   2   8  18      380.43      396.82     25.15 o
   3   8  18      546.39      557.29     23.16 o
   4   8  18      233.83      267.63     27.61 o
   5   8  18      318.04      300.86     55.94 o
  -4   9  18      471.73      510.46     38.16 o
  -3   9  18        2.35       11.03     15.53 o
  -2   9  18      846.29      826.34     44.55 o
  -1   9  18        1.47       -3.34     15.82 o
   0   9  18     1108.14     1193.15     55.72 o
   1   9  18        1.47       -2.18     17.56 o
   2   9  18      845.88      891.63     53.69 o
   3   9  18        2.35       12.32     14.51 o
   4   9  18      471.72      441.53     29.27 o
   5   9  18        2.34      -15.09     19.30 o
  -4  10  18       54.23       50.49     19.88 o
  -3  10  18      305.38      298.90     31.34 o
  -2  10  18       91.88      108.39     23.22 o
  -1  10  18      521.43      508.28     42.08 o
   0  10  18       60.34       57.75     21.62 o
   1  10  18      521.28      570.09     45.56 o
   2  10  18       92.03      113.39     18.26 o
   3  10  18      305.50      307.61     38.89 o
   4  10  18       54.15        9.14     22.20 o
  -2  11  18       45.81       69.44     17.27 o
  -1  11  18      400.65      396.99     38.31 o
   0  11  18       77.09       86.19     25.39 o
   1  11  18      400.81      441.39     42.37 o
   2  11  18       45.78       69.65     24.67 o
  -1   0  19     1075.98     1093.03     40.77 o
   1   0  19     1076.94     1064.45     45.85 o
   3   0  19      871.44      821.70     46.72 o
   5   0  19      287.84      296.44     35.40 o
   7   0  19       67.53       22.64     23.36 o
  -1   1  19      785.03      849.85     36.42 o
   0   1  19     1648.67     1593.28     30.30 o
   1   1  19      785.17      826.13     22.76 o
   2   1  19     1040.52      988.60     25.12 o
   3   1  19      545.16      587.10     29.34 o
   4   1  19      489.01      477.87     39.76 o
   5   1  19      213.01      194.21     22.05 o
   6   1  19      187.07      186.27     22.81 o
   7   1  19       62.89      111.73     28.87 o
  -2   2  19      577.69      606.37     26.05 o
  -1   2  19      427.56      448.83     21.41 o
   0   2  19      807.04      869.44     35.48 o
   1   2  19      427.96      447.52     18.52 o
   2   2  19      577.44      608.95     21.04 o
   3   2  19      392.11      397.44     18.71 o
   4   2  19      285.63      279.84     23.49 o
   5   2  19      145.77      140.31     25.10 o
   6   2  19      114.77      157.14     29.89 o
   7   2  19       40.45       24.09     22.78 o
  -3   3  19     1982.52     1980.89     63.84 o
  -2   3  19       50.15       60.97     10.72 o
  -1   3  19     2804.86     2835.42     52.54 o
   0   3  19      105.25      139.04     20.82 o
   1   3  19     2805.95     2772.62     53.25 o
   2   3  19       50.16       50.16     12.84 o
   3   3  19     1982.80     1939.95     43.85 o
   4   3  19       30.27       20.31     19.73 o
   5   3  19      735.45      710.55     50.06 o
   6   3  19       23.80        8.27     20.46 o
   7   3  19      212.81      231.29     36.86 o
  -4   4  19      206.49      271.19     28.87 o
  -3   4  19       82.28       88.51     19.30 o
  -2   4  19      445.49      439.50     21.80 o
  -1   4  19      198.30      204.23     16.57 o
   0   4  19      678.68      750.53     27.48 o
   1   4  19      198.13      174.43     25.61 o
   2   4  19      444.92      423.99     23.45 o
   3   4  19       82.30       91.99     13.59 o
   4   4  19      206.61      224.03     31.63 o
   5   4  19       44.03       15.38     21.04 o
   6   4  19       91.02       72.55     26.26 o
  -4   5  19      649.42      631.47     40.19 o
  -3   5  19      711.44      760.75     42.66 o
  -2   5  19     1226.37     1261.74     49.84 o
  -1   5  19      855.11      865.81     29.28 o
   0   5  19     1483.13     1557.82     39.18 o
   1   5  19      855.76      841.11     30.09 o
   2   5  19     1226.35     1269.90     36.38 o
   3   5  19      711.73      695.78     29.46 o
   4   5  19      649.07      697.20     48.17 o
   5   5  19      258.46      322.99     37.87 o
   6   5  19      217.45      266.98     38.16 o
  -3   6  19      320.75      342.14     32.65 o
  -2   6  19       20.18       17.41     12.41 o
  -1   6  19      556.18      540.22     44.47 o
   0   6  19       54.00       55.42     12.72 o
   1   6  19      556.01      527.98     26.42 o
   2   6  19       20.15        2.30     10.13 o
   3   6  19      320.65      331.03     22.42 o
   4   6  19        7.51       19.15     20.31 o
   5   6  19      131.06      117.53     28.58 o
   6   6  19       12.69        5.66     23.07 o
  -2   7  19      328.07      300.04     24.16 o
  -1   7  19      511.88      452.54     43.02 o
   0   7  19      487.33      508.64     26.35 o
   1   7  19      511.68      520.41     37.65 o
   2   7  19      327.95      349.94     37.15 o
   3   7  19      257.83      230.10     20.47 o
   4   7  19      136.78      126.09     27.86 o
   5   7  19      155.51      147.57     31.34 o
  -2   8  19      356.09      349.69     31.49 o
  -1   8  19      297.30      282.80     30.91 o
   0   8  19      339.61      303.86     22.98 o
   1   8  19      297.36      294.57     22.14 o
   2   8  19      356.20      340.69     28.00 o
   3   8  19      221.44      234.77     32.65 o
   4   8  19      225.99      187.32     32.94 o
   5   8  19      106.19      136.97     30.47 o
  -4   9  19       16.93       19.59     17.85 o
  -2   9  19       22.30        3.63     16.83 o
  -1   9  19      588.92      587.94     41.06 o
   0   9  19       45.11       34.68     19.59 o
   1   9  19      588.63      604.05     45.56 o
   2   9  19       22.30       51.22     23.36 o
   3   9  19      314.18      325.75     38.31 o
   4   9  19       16.95       14.22     21.62 o
  -3  10  19      149.15      127.54     24.09 o
  -2  10  19      220.68      189.06     28.00 o
  -1  10  19      231.74      214.75     30.76 o
   0  10  19      218.45      196.46     30.33 o
   1  10  19      231.68      262.05     34.39 o
   2  10  19      220.95      260.60     35.84 o
   3  10  19      149.15      115.06     29.46 o
  -1  11  19       12.93       -2.76     17.70 o
   0  11  19      193.41      206.19     31.78 o
   1  11  19       12.91       43.24     21.76 o
   0   0  20      365.79      390.32     30.47 o
   2   0  20      363.30      355.06     32.94 o
   4   0  20      172.78      135.38     27.13 o
   6   0  20       42.46       47.59     24.67 o
  -1   1  20     2289.05     2215.95     62.54 o
   0   1  20      993.28     1030.95     31.09 o
   1   1  20     2290.39     2203.74     83.00 o
   2   1  20      739.87      765.69     31.24 o
   3   1  20     1741.67     1702.09     46.68 o
   4   1  20      375.68      343.52     26.24 o
   5   1  20      605.62      631.59     35.13 o
   6   1  20      140.27      137.88     21.49 o
  -2   2  20       52.03       64.86     17.41 o
  -1   2  20      206.25      194.74     16.14 o
   0   2  20       41.20       28.78     10.66 o
   1   2  20      206.09      200.36     29.53 o
   2   2  20       52.12       59.56     10.73 o
   3   2  20      106.63       96.32     12.01 o
   4   2  20       20.32       21.42     15.01 o
   5   2  20       54.08       45.42     22.78 o
   6   2  20        1.67       19.15     23.07 o
  -3   3  20       19.64       13.35     15.09 o
  -2   3  20     1605.37     1581.72     57.17 o
  -1   3  20       73.10      107.76     13.08 o
   0   3  20     2274.07     2248.34     47.45 o
   1   3  20       73.11       91.70     14.02 o
   2   3  20     1604.29     1598.30     40.58 o
   3   3  20       19.63       20.87     10.87 o
   4   3  20      775.90      772.36     50.49 o
   5   3  20       28.72       35.98     21.76 o
   6   3  20      291.30      273.22     37.73 o
  -3   4  20      253.20      235.50     27.86 o
  -2   4  20       22.02       16.54     15.67 o
  -1   4  20      446.98      438.12     30.54 o
   0   4  20       36.97       36.36     14.73 o
   1   4  20      446.80      411.05     23.29 o
   2   4  20       21.96       30.79     11.54 o
   3   4  20      253.30      222.76     18.91 o
   4   4  20        9.85       10.30     19.88 o
   5   4  20      147.91       99.25     28.00 o
   6   4  20        3.95      -18.72     18.72 o
  -3   5  20     1442.72     1547.05     59.06 o
  -2   5  20      475.64      470.41     35.69 o
  -1   5  20     2302.13     2252.34     48.40 o
   0   5  20      749.47      766.74     29.58 o
   1   5  20     2301.65     2233.26     99.10 o
   2   5  20      475.03      450.02     25.02 o
   3   5  20     1442.43     1486.22     41.10 o
   4   5  20      246.74      261.90     34.82 o
   5   5  20      706.68      769.32     55.28 o
   6   5  20      138.53      158.30     32.07 o
  -2   6  20      151.84      147.28     23.07 o
  -1   6  20        3.03       -9.81      9.81 o
   0   6  20      180.47      180.58     17.62 o
   1   6  20        3.01       -1.76     16.40 o
   2   6  20      152.01      158.50     18.86 o
   3   6  20        8.70       -1.58     18.28 o
   4   6  20       69.32       99.39     26.70 o
   5   6  20        2.31        6.09     20.89 o
  -1   7  20      721.88      711.42     41.93 o
   0   7  20      209.49      219.01     38.52 o
   1   7  20      722.00      675.97     30.06 o
   2   7  20      259.39      269.59     21.18 o
   3   7  20      456.27      468.93     32.50 o
   4   7  20      158.54      171.94     30.76 o
   5   7  20      169.53      159.17     31.63 o
  -1   8  20        5.86       20.17     17.41 o
   0   8  20        0.88       10.45     17.85 o
   1   8  20        5.97      -17.41     17.41 o
   2   8  20        0.39      -18.57     18.57 o
   3   8  20        3.89       12.62     21.18 o
   4   8  20        2.29      -18.43     20.46 o
  -1   9  20       13.23       26.12     19.01 o
   0   9  20      403.14      340.98     36.13 o
   1   9  20       13.24        0.87     19.15 o
   2   9  20      385.44      371.45     41.35 o
   3   9  20       17.89       19.44     22.35 o
  -1  10  20       31.57       32.65     19.73 o
   0  10  20        0.43       22.64     20.89 o
   1  10  20       31.56       -8.56     20.17 o
   2  10  20        4.95       22.64     22.93 o
  -1   0  21       80.84       87.64     18.14 o
   1   0  21       80.64      100.70     21.33 o
   3   0  21        9.77       29.02     20.46 o
   5   0  21       17.40        2.18     21.47 o
  -1   1  21      440.01      402.50     30.18 o
   0   1  21     2243.54     2283.61     48.17 o
   1   1  21      439.91      453.56     25.80 o
   2   1  21     1841.40     1989.48     49.39 o
   3   1  21      270.49      287.73     24.11 o
   4   1  21      940.93      950.79     39.59 o
   5   1  21      114.28      102.29     19.58 o
   6   1  21      341.92      379.52     30.32 o
  -1   2  21       23.64       16.02     10.77 o
   0   2  21        5.54       -9.65      9.65 o
   1   2  21       23.52       21.58     11.77 o
   2   2  21       15.23       13.01     11.52 o
   3   2  21       54.60       51.78     10.73 o
   4   2  21        3.61      -17.99     17.99 o
   5   2  21       16.68       13.49     21.62 o
   6   2  21        1.39        1.02     20.89 o
  -3   3  21     1837.13     1862.93     63.99 o
  -2   3  21        7.28       14.95     15.53 o
  -1   3  21     2837.01     2869.07     55.49 o
   0   3  21        9.05       27.49     11.02 o
   1   3  21     2836.83     2934.41     57.46 o
   2   3  21        7.28        7.30     10.80 o
   3   3  21     1837.28     1814.04     44.28 o
   4   3  21        2.15       14.07     20.02 o
   5   3  21      840.97      707.79     53.25 o
   6   3  21        0.71        7.98     22.93 o
  -2   4  21       84.22      107.95     21.33 o
  -1   4  21       15.11        7.33     10.67 o
   0   4  21       44.10       52.41     17.34 o
   1   4  21       15.14        2.40     14.66 o
   2   4  21       84.30       70.98     14.43 o
   3   4  21       27.46       17.22     12.37 o
   4   4  21       58.95       10.30     21.47 o
   5   4  21       10.45       22.93     22.06 o
  -1   5  21      658.99      662.60     28.20 o
   0   5  21     1379.39     1390.06     41.72 o
   1   5  21      658.86      620.92     28.57 o
   2   5  21     1124.06     1022.78     35.08 o
   3   5  21      420.22      463.15     26.22 o
   4   5  21      582.80      597.08     51.07 o
   5   5  21      197.58      218.66     35.11 o
  -1   6  21       39.44        5.37     15.67 o
   0   6  21       39.85       44.67     13.38 o
   1   6  21       39.44       31.18     12.92 o
   2   6  21       12.08        0.53     11.73 o
   3   6  21       35.79       23.40     13.36 o
   4   6  21        6.88      -19.30     19.30 o
   5   6  21       23.70       12.19     23.07 o
  -1   7  21      297.73      301.37     30.76 o
   0   7  21     1863.49     1960.29     70.23 o
   1   7  21      297.66      273.22     33.08 o
   2   7  21     1606.84     1757.15     71.68 o
   3   7  21      192.63      188.34     31.78 o
   4   7  21      936.59      998.86     61.38 o
  -1   8  21        1.73       10.59     17.56 o
   0   8  21        1.43      -15.96     15.96 o
   1   8  21        1.70       -5.80     18.72 o
   2   8  21        3.63       -5.80     18.72 o
   3   8  21        0.31        2.18     20.46 o
  -1   9  21     1231.89     1274.55     58.91 o
   0   9  21       11.66       -5.80     19.44 o
   1   9  21     1231.78     1154.99     60.65 o
   2   9  21        6.45       -5.37     19.88 o
   0   0  22       76.91       21.91     17.27 o
   2   0  22       49.91       38.60     20.02 o
   4   0  22       20.07       13.49     21.18 o
  -1   1  22     2385.33     2464.22     69.94 o
   0   1  22      958.20     1025.12     47.30 o
   1   1  22     2384.16     2466.03     54.33 o
   2   1  22      833.27      909.39     36.01 o
   3   1  22     1358.29     1422.11     45.86 o
   4   1  22      462.99      442.99     30.15 o
   5   1  22      725.06      792.52     54.63 o
  -1   2  22       26.46       30.04     16.83 o
   0   2  22        1.86       -0.80     11.17 o
   1   2  22       26.48        5.13     11.16 o
   2   2  22        6.58       26.12     19.15 o
   3   2  22       16.96       -8.56     19.30 o
   4   2  22        6.19       16.40     21.91 o
   5   2  22        4.00       14.51     23.36 o
  -2   3  22     2386.94     2381.66     78.79 o
  -1   3  22        6.36       21.85     11.83 o
   0   3  22     2674.36     2698.47     55.09 o
   1   3  22        6.35       14.69     15.38 o
   2   3  22     2388.00     2446.11     53.09 o
   3   3  22        0.05        1.24     11.32 o
   4   3  22     1293.34     1410.22     67.18 o
   5   3  22        3.44        3.05     22.35 o
  -1   4  22        4.63        3.55     10.92 o
   0   4  22        7.06      -10.45     10.45 o
   1   4  22        4.64        0.30     12.41 o
   2   4  22        9.88      -11.19     11.19 o
   3   4  22        1.79        6.89     11.73 o
   4   4  22        7.46       -3.34     21.76 o
   5   4  22        2.03       -7.84     21.91 o
  -1   5  22      575.03      568.64     39.47 o
   0   5  22      193.25      170.93     25.97 o
   1   5  22      575.21      582.24     29.07 o
   2   5  22      225.39      190.64     19.11 o
   3   5  22      373.15      348.27     23.97 o
   4   5  22      110.31       94.46     28.00 o
  -1   6  22       47.08       47.30     19.88 o
   0   6  22        3.00      -16.69     16.69 o
   1   6  22       47.08        6.67     19.15 o
   2   6  22        1.20       -2.18     19.88 o
   3   6  22       28.63       32.65     24.23 o
   4   6  22        0.66      -20.46     20.46 o
  -1   7  22      988.04     1074.60     51.66 o
   0   7  22      219.55      197.33     29.16 o
   1   7  22      987.80      946.48     54.70 o
   2   7  22      118.40      138.71     28.58 o
   3   7  22      642.72      744.21     54.27 o
  -1   8  22        2.70       -9.00     18.86 o
   0   8  22       17.82       28.00     20.46 o
   1   8  22        2.68       -6.82     19.01 o
   2   8  22       14.75       44.40     24.23 o
   0   9  22      923.96      966.50     55.86 o
   1   9  22       16.47        6.53     22.20 o
   1   0  23       23.94       23.51     19.01 o
   3   0  23        1.50       -5.22     19.01 o
   5   0  23        2.92      -21.76     21.76 o
   0   1  23     1386.91     1358.71     54.85 o
   1   1  23      280.30      355.12     24.14 o
   2   1  23     1230.02     1261.13     42.32 o
   3   1  23      163.34      206.07     22.61 o
   4   1  23      663.49      741.68     38.42 o
   5   1  23       63.98       87.21     20.62 o
   0   2  23        2.15      -15.53     15.53 o
   1   2  23       28.16       63.26     22.06 o
   2   2  23        4.39        3.19     18.86 o
   3   2  23        4.05       12.48     20.46 o
   4   2  23        1.45      -18.28     18.28 o
   5   2  23        4.86        6.38     24.52 o
   0   3  23        0.17       15.86     12.31 o
   1   3  23     1136.91     1100.23     36.38 o
   2   3  23        2.38        6.40     15.31 o
   3   3  23      652.16      618.12     49.48 o
   4   3  23        1.68      -18.72     18.72 o
   0   4  23      377.04      327.92     32.21 o
   1   4  23       28.84       41.93     20.46 o
   2   4  23      394.75      380.16     34.61 o
   3   4  23       29.84       -5.22     19.73 o
   4   4  23      234.23      251.02     36.56 o
   0   5  23     1248.45     1268.60     57.31 o
   1   5  23      267.15      188.92     29.31 o
   2   5  23      968.02      959.25     56.15 o
   3   5  23      131.41       95.18     27.57 o
   4   5  23      518.78      529.47     48.90 o
   0   6  23       27.85       51.95     21.91 o
   1   6  23      235.59      247.10     32.94 o
   2   6  23       10.08        4.64     21.47 o
   3   6  23      157.10      141.76     32.21 o
   0   7  23      599.61      549.35     45.27 o
   1   7  23      222.90      215.04     32.21 o
   2   7  23      469.21      497.11     46.58 o
   0   8  23      147.94      152.35     29.16 o
   1   8  23        5.56      -19.88     19.88 o
   0   0  24      953.94      966.21     48.90 o
   2   0  24      923.38      893.67     53.69 o
   4   0  24      548.79      580.54     51.07 o
   0   1  24      138.63      141.18     25.10 o
   1   1  24      657.04      763.22     47.88 o
   2   1  24       97.06      115.51     18.78 o
   3   1  24      455.20      477.34     31.55 o
   4   1  24       42.11       73.87     19.73 o
   0   2  24       44.76       60.07     21.04 o
   1   2  24      660.94      655.99     46.00 o
   2   2  24       65.33       39.76     22.78 o
   3   2  24      422.27      375.66     40.48 o
   4   2  24       38.72      -17.99     20.89 o
   0   3  24     1413.39     1426.90     59.20 o
   1   3  24        5.94       10.01     19.44 o
   2   3  24     1079.12     1041.38     57.46 o
   3   3  24        7.25       11.75     22.78 o
   4   3  24      599.30      601.00     52.38 o
   0   4  24      188.38      219.97     29.60 o
   1   4  24      308.77      306.01     34.24 o
   2   4  24      124.02       99.97     26.12 o
   3   4  24      171.65      189.64     32.79 o
   0   5  24      417.07      399.31     37.44 o
   1   5  24      787.54      868.42     52.53 o
   2   5  24      296.91      304.13     36.56 o
   3   5  24      532.79      630.75     51.22 o
   0   6  24      194.96      168.61     28.87 o
   1   6  24       25.47       28.44     21.62 o
   2   6  24      148.91      104.62     27.86 o
   0   7  24      191.10      220.99     32.21 o
   1   0  25      756.79      665.71     47.45 o
   3   0  25      530.91      601.44     51.07 o
   0   1  25      903.03     1003.65     53.25 o
   1   1  25      535.40      578.80     45.85 o
   2   1  25      631.50      604.05     48.32 o
   3   1  25      398.99      418.90     42.80 o
   0   2  25      544.41      579.96     43.24 o
   1   2  25      140.02      149.16     28.44 o
   2   2  25      430.72      440.52     42.51 o
   3   2  25       91.45      135.09     30.47 o
   0   3  25        0.56       28.44     20.75 o
   1   3  25      939.35     1127.27     58.33 o
   2   3  25        6.77       10.59     21.91 o
   3   3  25      710.51      741.75     54.70 o
   0   4  25      327.21      228.68     31.05 o
   1   4  25       47.12       41.21     23.65 o
   2   4  25      239.30      266.69     35.84 o
   0   5  25      306.79      272.21     33.37 o
   1   5  25      195.71      175.42     30.04 o
   2   0  26      361.72      352.74     39.47 o
   1   1  26      268.84      305.87     36.42 o
   2   1  26      112.45      126.96     29.31 o
   1   2  26      449.99      472.15     42.22 o
   2   2  26      177.85      177.89     31.20 o
   1   3  26        5.67      -19.59     19.59 o
 
